# Supplementary material for: Microsatellite analysis and polymorphic marker development based on the full-length transcriptome of Camellia chekiangoleosa
Source: Sci Rep. 2022 Nov 7;12:18906. doi: 10.1038/s41598-022-23333-3 (PMC9640616; doi:10.1038/s41598-022-23333-3)
Supplement: Supplementary file 2 — Supplementary Information 2. [file 41598_2022_23333_MOESM2_ESM.xlsx]

## Sheet: Title page
Title
Microsatellite analysis and polymorphic marker development based on the full-length transcriptome of Camellia chekiangoleosa
Authors
Qianqian Tian1,2+ Bin Huang1+ Jianjian Huang1 Bo Wang1 Le Dong1 Xin Yin1 Chun Gong1 Qiang Wen1*
Author’s affiliation
1 Jiangxi Provincial Key Laboratory of Camellia Germplasm Conservation and Utilization, Jiangxi Academy of Forestry, Nanchang 330047, China
2 College of Forestry, Jiangxi Agricultural University, Nanchang 330045, China
+ Co-first author, these authors contributed equally to this work
* the corresponding author: jxwenqiang@aliyun.com

## Sheet: Table S1
Table S1. Frequency distribution of SSRs based on motif types.
Repeat composition	Number of motif type	Motif type	Percentage(%)
MRNs	2	A/T	49.95
		C/G	1.34
DNRs	4	AC	2.67
		AT	7.98
		AG	23.66
		CG	0.04
TNRs	12	AAC	0.85
		AAG	2.29
		AAT	0.63
		CCG	0.48
		ATC	0.61
		ATG	0.89
		ACG	0.48
		ATT	1.28
		ACC	1.83
		AGG	0.93
		AGC	0.93
		CGT	0.06
TTNRs	30	AAAC	0.12
		AAAG	0.15
		AAAT	0.28
		AACT	0.02
		AAGG	0.01
		AATC	0.03
		AATG	0.01
		AATT	0.09
		ACAG	0.01
		ACCA	0.04
		ACCC	0.01
		AGAT	0.06
		ATAC	0.04
		ATCC	0.01
		ATGG	0.02
		ATTT	0.44
		CACT	0.02
		CCCT	0.05
		GATC	0.02
		TGGC	0.01
		AGGC	0.01
		Others	0.03

## Sheet: Table S2
Table S2. GO annotation results of C. chekiangoleosa transcript sequences.
GO-type	Sub-categories	Number of SSR-containing sequence	Number of transcript sequence	Percentage
Cellular Component	cell	4488	6393	0.702018
	cell part	4488	6393	0.702018
	membrane	4177	5799	0.720297
	membrane part	2628	3687	0.712775
	organelle part	1684	2390	0.704603
	organelle	3245	4647	0.6983
	protein-containing complex	2487	3567	0.697225
	supramolecular complex	88	127	0.692913
	membrane-enclosed lumen	446	626	0.71246
	other organism	37	55	0.672727
	other organism part	37	55	0.672727
	extracellular region	320	440	0.727273
	extracellular region part	105	139	0.755396
	virion part	271	375	0.722667
	virion	280	387	0.723514
	cell junction	6	6	1
	synapse	4	6	0.666667
	nucleoid	1	3	0.333333
Total		24792	35095	0.706425
Molecular Function	catalytic activity	9735	14198	0.68566
	binding	13431	19147	0.701468
	transporter activity	1348	1875	0.718933
	molecular transducer activity	110	140	0.785714
	transcription regulator activity	650	867	0.749712
	antioxidant activity	102	163	0.625767
	translation regulator activity	86	158	0.544304
	molecular function regulator	399	560	0.7125
	structural molecule activity	606	957	0.633229
	obsolete signal transducer activity, downstream of receptor	1	5	0.2
	nutrient reservoir activity	152	200	0.76
	protein tag	6	7	0.857143
	obsolete signal transducer activity	115	170	0.676471
	molecular carrier activity	3	6	0.5
	cargo receptor activity	2	2	1
Total		26746	38455	0.695514
biological process	localization	3141	4445	0.706637
	biological regulation	2875	4086	0.703622
	metabolic process	10344	14921	0.693251
	cellular process	9403	13520	0.695488
	multi-organism process	526	768	0.684896
	regulation of biological process	2766	3934	0.703101
	negative regulation of biological process	175	265	0.660377
	response to stimulus	1780	2584	0.688854
	signaling	853	1253	0.680766
	positive regulation of biological process	157	222	0.707207
	developmental process	239	334	0.715569
	multicellular organismal process	281	386	0.727979
	cellular component organization or biogenesis	1279	1813	0.705461
	rhythmic process	14	18	0.777778
	immune system process	72	97	0.742268
	reproductive process	196	286	0.685315
	reproduction	208	303	0.686469
	carbohydrate utilization	1	3	0.333333
	locomotion	144	203	0.70936
	growth	13	20	0.65
	cell killing	1	3	0.333333
	behavior	5	6	0.833333
	biological adhesion	125	170	0.735294
	nitrogen utilization	3	3	1
	detoxification	2	4	0.5
	pigmentation	1	1	1
	biological phase	10	12	0.833333
	obsolete mitochondrial respiratory chain complex IV biogenesis	2	2	1
	cell proliferation	5	8	0.625
Total		34621	49670	0.69702

## Sheet: Table S3
Table S3. Summary of KEGG pathways involved in the C. chekiangoleosa transcript sequences.
Number	Categories	Pathway description	Pathway_ID	Number of Unigenes		Percentage
				Transcriptome	SSR
1	Metabolism	Glycolysis / Gluconeogenesis	ko00010	357	276	0.773109
2	Metabolism	Citrate cycle (TCA cycle)	ko00020	208	132	0.634615
3	Metabolism	Pentose phosphate pathway	ko00030	154	122	0.792208
4	Metabolism	Pentose and glucuronate interconversions	ko00040	78	53	0.679487
5	Metabolism	Fructose and mannose metabolism	ko00051	143	108	0.755245
6	Metabolism	Galactose metabolism	ko00052	147	103	0.70068
7	Metabolism	Ascorbate and aldarate metabolism	ko00053	103	74	0.718447
8	Metabolism	Fatty acid biosynthesis	ko00061	188	146	0.776596
9	Metabolism	Fatty acid elongation	ko00062	29	19	0.655172
10	Metabolism	Fatty acid degradation	ko00071	142	106	0.746479
11	Metabolism	Synthesis and degradation of ketone bodies	ko00072	23	20	0.869565
12	Metabolism	Cutin, suberine and wax biosynthesis	ko00073	29	24	0.827586
13	Metabolism	Steroid biosynthesis	ko00100	119	91	0.764706
14	Metabolism	Ubiquinone and other terpenoid-quinone biosynthesis	ko00130	76	55	0.723684
15	Metabolism	Steroid hormone biosynthesis	ko00140	7	3	0.428571
16	Metabolism	Oxidative phosphorylation	ko00190	452	331	0.732301
17	Metabolism	Photosynthesis	ko00195	88	71	0.806818
18	Metabolism	Photosynthesis - antenna proteins	ko00196	4	3	0.75
19	Metabolism	Arginine biosynthesis	ko00220	90	69	0.766667
20	Metabolism	Purine metabolism	ko00230	430	320	0.744186
21	Metabolism	Caffeine metabolism	ko00232	4	1	0.25
22	Metabolism	Pyrimidine metabolism	ko00240	341	255	0.747801
23	Metabolism	Alanine, aspartate and glutamate metabolism	ko00250	127	91	0.716535
24	Metabolism	Aflatoxin biosynthesis	ko00254	21	13	0.619048
25	Metabolism	Glycine, serine and threonine metabolism	ko00260	196	149	0.760204
26	Metabolism	Monobactam biosynthesis	ko00261	28	24	0.857143
27	Metabolism	Cysteine and methionine metabolism	ko00270	280	212	0.757143
28	Metabolism	Valine, leucine and isoleucine degradation	ko00280	182	140	0.769231
29	Metabolism	Geraniol degradation	ko00281	4	4	1
30	Metabolism	Valine, leucine and isoleucine biosynthesis	ko00290	65	37	0.569231
31	Metabolism	Lysine biosynthesis	ko00300	46	37	0.804348
32	Metabolism	Lysine degradation	ko00310	108	65	0.601852
33	Metabolism	Arginine and proline metabolism	ko00330	111	84	0.756757
34	Metabolism	Histidine metabolism	ko00340	52	35	0.673077
35	Metabolism	Tyrosine metabolism	ko00350	81	68	0.839506
36	Metabolism	Phenylalanine metabolism	ko00360	85	62	0.729412
37	Metabolism	Chlorocyclohexane and chlorobenzene degradation	ko00361	12	8	0.666667
38	Metabolism	Benzoate degradation	ko00362	6	3	0.5
39	Metabolism	Fluorobenzoate degradation	ko00364	12	8	0.666667
40	Metabolism	Tryptophan metabolism	ko00380	71	48	0.676056
41	Metabolism	Phenylalanine, tyrosine and tryptophan biosynthesis	ko00400	96	71	0.739583
42	Metabolism	Novobiocin biosynthesis	ko00401	19	17	0.894737
43	Metabolism	beta-Alanine metabolism	ko00410	106	72	0.679245
44	Metabolism	Taurine and hypotaurine metabolism	ko00430	18	13	0.722222
45	Metabolism	Phosphonate and phosphinate metabolism	ko00440	21	13	0.619048
46	Metabolism	Selenocompound metabolism	ko00450	54	45	0.833333
47	Metabolism	Cyanoamino acid metabolism	ko00460	77	54	0.701299
48	Metabolism	D-Glutamine and D-glutamate metabolism	ko00471	4	4	1
49	Metabolism	Glutathione metabolism	ko00480	209	139	0.665072
50	Metabolism	Starch and sucrose metabolism	ko00500	348	265	0.761494
51	Metabolism	N-Glycan biosynthesis	ko00510	154	103	0.668831
52	Metabolism	Other glycan degradation	ko00511	109	66	0.605505
53	Metabolism	Various types of N-glycan biosynthesis	ko00513	119	77	0.647059
54	Metabolism	Other types of O-glycan biosynthesis	ko00514	39	33	0.846154
55	Metabolism	Amino sugar and nucleotide sugar metabolism	ko00520	253	189	0.747036
56	Metabolism	Streptomycin biosynthesis	ko00521	40	33	0.825
57	Metabolism	Polyketide sugar unit biosynthesis	ko00523	5	5	1
58	Metabolism	Neomycin, kanamycin and gentamicin biosynthesis	ko00524	14	13	0.928571
59	Metabolism	Glycosaminoglycan degradation	ko00531	34	21	0.617647
60	Metabolism	Glycosaminoglycan biosynthesis - chondroitin sulfate / dermatan sulfate	ko00532	1	1	1
61	Metabolism	Glycosaminoglycan biosynthesis - heparan sulfate / heparin	ko00534	1	1	1
62	Metabolism	Lipopolysaccharide biosynthesis	ko00540	9	7	0.777778
63	Metabolism	Peptidoglycan biosynthesis	ko00550	4	4	1
64	Metabolism	Glycerolipid metabolism	ko00561	190	133	0.7
65	Metabolism	Inositol phosphate metabolism	ko00562	222	168	0.756757
66	Metabolism	Glycosylphosphatidylinositol (GPI)-anchor biosynthesis	ko00563	54	36	0.666667
67	Metabolism	Glycerophospholipid metabolism	ko00564	262	184	0.70229
68	Metabolism	Ether lipid metabolism	ko00565	84	63	0.75
69	Metabolism	Arachidonic acid metabolism	ko00590	46	27	0.586957
70	Metabolism	Linoleic acid metabolism	ko00591	25	18	0.72
71	Metabolism	alpha-Linolenic acid metabolism	ko00592	107	80	0.747664
72	Metabolism	Sphingolipid metabolism	ko00600	93	74	0.795699
73	Metabolism	Glycosphingolipid biosynthesis - globo and isoglobo series	ko00603	22	17	0.772727
74	Metabolism	Glycosphingolipid biosynthesis - ganglio series	ko00604	12	9	0.75
75	Metabolism	Pyruvate metabolism	ko00620	434	337	0.776498
76	Metabolism	Toluene degradation	ko00623	12	8	0.666667
77	Metabolism	Chloroalkane and chloroalkene degradation	ko00625	24	21	0.875
78	Metabolism	Naphthalene degradation	ko00626	12	12	1
79	Metabolism	Aminobenzoate degradation	ko00627	4	1	0.25
80	Metabolism	Glyoxylate and dicarboxylate metabolism	ko00630	243	165	0.679012
81	Metabolism	Propanoate metabolism	ko00640	146	109	0.746575
82	Metabolism	Styrene degradation	ko00643	7	5	0.714286
83	Metabolism	Butanoate metabolism	ko00650	59	39	0.661017
84	Metabolism	C5-Branched dibasic acid metabolism	ko00660	24	12	0.5
85	Metabolism	One carbon pool by folate	ko00670	66	37	0.560606
86	Metabolism	Methane metabolism	ko00680	147	116	0.789116
87	Metabolism	Carbon fixation in photosynthetic organisms	ko00710	273	217	0.794872
88	Metabolism	Carbon fixation pathways in prokaryotes	ko00720	197	150	0.761421
89	Metabolism	Thiamine metabolism	ko00730	55	44	0.8
90	Metabolism	Riboflavin metabolism	ko00740	16	11	0.6875
91	Metabolism	Vitamin B6 metabolism	ko00750	34	22	0.647059
92	Metabolism	Nicotinate and nicotinamide metabolism	ko00760	104	82	0.788462
93	Metabolism	Pantothenate and CoA biosynthesis	ko00770	74	48	0.648649
94	Metabolism	Biotin metabolism	ko00780	68	50	0.735294
95	Metabolism	Lipoic acid metabolism	ko00785	2	0	0
96	Metabolism	Folate biosynthesis	ko00790	50	29	0.58
97	Metabolism	Atrazine degradation	ko00791	7	7	1
98	Metabolism	Retinol metabolism	ko00830	26	23	0.884615
99	Metabolism	Porphyrin and chlorophyll metabolism	ko00860	80	61	0.7625
100	Metabolism	Terpenoid backbone biosynthesis	ko00900	140	100	0.714286
101	Metabolism	Indole alkaloid biosynthesis	ko00901	6	4	0.666667
102	Metabolism	Monoterpenoid biosynthesis	ko00902	9	7	0.777778
103	Metabolism	Limonene and pinene degradation	ko00903	12	9	0.75
104	Metabolism	Diterpenoid biosynthesis	ko00904	17	11	0.647059
105	Metabolism	Brassinosteroid biosynthesis	ko00905	18	13	0.722222
106	Metabolism	Carotenoid biosynthesis	ko00906	63	52	0.825397
107	Metabolism	Zeatin biosynthesis	ko00908	29	13	0.448276
108	Metabolism	Sesquiterpenoid and triterpenoid biosynthesis	ko00909	96	87	0.90625
109	Metabolism	Nitrogen metabolism	ko00910	56	42	0.75
110	Metabolism	Sulfur metabolism	ko00920	92	62	0.673913
111	Metabolism	Phenylpropanoid biosynthesis	ko00940	129	90	0.697674
112	Metabolism	Flavonoid biosynthesis	ko00941	67	45	0.671642
113	Metabolism	Flavone and flavonol biosynthesis	ko00944	3	3	1
114	Metabolism	Stilbenoid, diarylheptanoid and gingerol biosynthesis	ko00945	15	5	0.333333
115	Metabolism	Isoquinoline alkaloid biosynthesis	ko00950	46	38	0.826087
116	Metabolism	Tropane, piperidine and pyridine alkaloid biosynthesis	ko00960	57	48	0.842105
117	Metabolism	Betalain biosynthesis	ko00965	1	0	0
118	Metabolism	Glucosinolate biosynthesis	ko00966	4	3	0.75
119	Metabolism	Metabolism of xenobiotics by cytochrome P450	ko00980	72	61	0.847222
120	Metabolism	Insect hormone biosynthesis	ko00981	12	9	0.75
121	Metabolism	Drug metabolism - cytochrome P450	ko00982	134	121	0.902985
122	Metabolism	Drug metabolism - other enzymes	ko00983	46	37	0.804348
123	Metabolism	Biosynthesis of unsaturated fatty acids	ko01040	100	71	0.71
124	Metabolism	Biosynthesis of ansamycins	ko01051	10	7	0.7
125	Metabolism	Carbon metabolism	ko01200	883	648	0.733862
126	Metabolism	2-Oxocarboxylic acid metabolism	ko01210	170	101	0.594118
127	Metabolism	Fatty acid metabolism	ko01212	272	207	0.761029
128	Metabolism	Degradation of aromatic compounds	ko01220	16	14	0.875
129	Metabolism	Biosynthesis of amino acids	ko01230	631	438	0.694136
Total				12920	9477	0.733514
130	Genetic Information Processing	Aminoacyl-tRNA biosynthesis	ko00970	274	192	0.70073
131	Genetic Information Processing	Ribosome biogenesis in eukaryotes	ko03008	254	187	0.73622
132	Genetic Information Processing	Ribosome	ko03010	541	312	0.57671
133	Genetic Information Processing	RNA transport	ko03013	752	532	0.707447
134	Genetic Information Processing	mRNA surveillance pathway	ko03015	553	459	0.830018
135	Genetic Information Processing	RNA degradation	ko03018	459	358	0.779956
136	Genetic Information Processing	RNA polymerase	ko03020	162	130	0.802469
137	Genetic Information Processing	Basal transcription factors	ko03022	140	101	0.721429
138	Genetic Information Processing	DNA replication	ko03030	84	57	0.678571
139	Genetic Information Processing	Spliceosome	ko03040	729	489	0.670782
140	Genetic Information Processing	Proteasome	ko03050	202	137	0.678218
141	Genetic Information Processing	Protein export	ko03060	150	102	0.68
142	Genetic Information Processing	Base excision repair	ko03410	71	46	0.647887
143	Genetic Information Processing	Nucleotide excision repair	ko03420	164	115	0.70122
144	Genetic Information Processing	Mismatch repair	ko03430	106	80	0.754717
145	Genetic Information Processing	Homologous recombination	ko03440	129	85	0.658915
146	Genetic Information Processing	Non-homologous end-joining	ko03450	21	13	0.619048
147	Genetic Information Processing	Fanconi anemia pathway	ko03460	153	102	0.666667
148	Genetic Information Processing	Ubiquitin mediated proteolysis	ko04120	488	343	0.702869
149	Genetic Information Processing	Sulfur relay system	ko04122	20	9	0.45
150	Genetic Information Processing	SNARE interactions in vesicular transport	ko04130	62	37	0.596774
151	Genetic Information Processing	Protein processing in endoplasmic reticulum	ko04141	793	574	0.723834
Total				6307	4460	0.707151
152	Cellular Processes	Quorum sensing	ko02024	130	87	0.669231
153	Cellular Processes	Biofilm formation - Pseudomonas aeruginosa	ko02025	2	2	1
154	Cellular Processes	Biofilm formation - Escherichia coli	ko02026	31	23	0.741935
155	Cellular Processes	Cell cycle	ko04110	363	266	0.732782
156	Cellular Processes	Cell cycle - yeast	ko04111	264	209	0.791667
157	Cellular Processes	Cell cycle - Caulobacter	ko04112	46	33	0.717391
158	Cellular Processes	Meiosis - yeast	ko04113	195	153	0.784615
159	Cellular Processes	Oocyte meiosis	ko04114	283	227	0.80212
160	Cellular Processes	p53 signaling pathway	ko04115	65	48	0.738462
161	Cellular Processes	Autophagy - yeast	ko04138	404	301	0.74505
162	Cellular Processes	Mitophagy - yeast	ko04139	196	150	0.765306
163	Cellular Processes	Autophagy - animal	ko04140	295	228	0.772881
164	Cellular Processes	Lysosome	ko04142	287	223	0.777003
165	Cellular Processes	Endocytosis	ko04144	511	387	0.757339
166	Cellular Processes	Phagosome	ko04145	263	204	0.775665
167	Cellular Processes	Peroxisome	ko04146	248	174	0.701613
168	Cellular Processes	Apoptosis	ko04210	82	56	0.682927
169	Cellular Processes	Apoptosis - fly	ko04214	68	46	0.676471
170	Cellular Processes	Apoptosis - multiple species	ko04215	6	3	0.5
171	Cellular Processes	Focal adhesion	ko04510	63	52	0.825397
172	Cellular Processes	Adherens junction	ko04520	73	44	0.60274
173	Cellular Processes	Tight junction	ko04530	178	137	0.769663
174	Cellular Processes	Gap junction	ko04540	42	32	0.761905
175	Cellular Processes	Signaling pathways regulating pluripotency of stem cells	ko04550	25	21	0.84
176	Cellular Processes	Regulation of actin cytoskeleton	ko04810	168	134	0.797619
177	Cellular Processes	Biofilm formation - Vibrio cholerae	ko05111	8	5	0.625
Total				4296	3245	0.755354
178	Environmental Information Processing	ABC transporters	ko02010	133	99	0.744361
179	Environmental Information Processing	Two-component system	ko02020	33	25	0.757576
180	Environmental Information Processing	Bacterial secretion system	ko03070	49	31	0.632653
181	Environmental Information Processing	MAPK signaling pathway	ko04010	103	66	0.640777
182	Environmental Information Processing	MAPK signaling pathway - yeast	ko04011	140	107	0.764286
183	Environmental Information Processing	ErbB signaling pathway	ko04012	73	57	0.780822
184	Environmental Information Processing	MAPK signaling pathway - fly	ko04013	117	91	0.777778
185	Environmental Information Processing	Ras signaling pathway	ko04014	93	73	0.784946
186	Environmental Information Processing	Rap1 signaling pathway	ko04015	35	25	0.714286
187	Environmental Information Processing	MAPK signaling pathway - plant	ko04016	366	284	0.775956
188	Environmental Information Processing	Calcium signaling pathway	ko04020	108	77	0.712963
189	Environmental Information Processing	cGMP-PKG signaling pathway	ko04022	116	88	0.758621
190	Environmental Information Processing	cAMP signaling pathway	ko04024	163	119	0.730061
191	Environmental Information Processing	NF-kappa B signaling pathway	ko04064	169	124	0.733728
192	Environmental Information Processing	HIF-1 signaling pathway	ko04066	185	120	0.648649
193	Environmental Information Processing	FoxO signaling pathway	ko04068	199	140	0.703518
194	Environmental Information Processing	Phosphatidylinositol signaling system	ko04070	212	154	0.726415
195	Environmental Information Processing	Sphingolipid signaling pathway	ko04071	215	178	0.827907
196	Environmental Information Processing	Phospholipase D signaling pathway	ko04072	178	126	0.707865
197	Environmental Information Processing	Plant hormone signal transduction	ko04075	508	401	0.78937
198	Environmental Information Processing	Neuroactive ligand-receptor interaction	ko04080	1	1	1
199	Environmental Information Processing	mTOR signaling pathway	ko04150	253	195	0.770751
200	Environmental Information Processing	PI3K-Akt signaling pathway	ko04151	353	279	0.790368
201	Environmental Information Processing	AMPK signaling pathway	ko04152	345	280	0.811594
202	Environmental Information Processing	Wnt signaling pathway	ko04310	234	170	0.726496
203	Environmental Information Processing	Notch signaling pathway	ko04330	89	54	0.606742
204	Environmental Information Processing	Hedgehog signaling pathway	ko04340	114	97	0.850877
205	Environmental Information Processing	Hedgehog signaling pathway - fly	ko04341	132	108	0.818182
206	Environmental Information Processing	TGF-beta signaling pathway	ko04350	176	130	0.738636
207	Environmental Information Processing	VEGF signaling pathway	ko04370	27	17	0.62963
208	Environmental Information Processing	Apelin signaling pathway	ko04371	156	115	0.737179
209	Environmental Information Processing	Hippo signaling pathway	ko04390	120	102	0.85
210	Environmental Information Processing	Hippo signaling pathway - fly	ko04391	97	80	0.824742
211	Environmental Information Processing	Hippo signaling pathway -multiple species	ko04392	23	18	0.782609
212	Environmental Information Processing	Jak-STAT signaling pathway	ko04630	86	54	0.627907
213	Environmental Information Processing	TNF signaling pathway	ko04668	16	12	0.75
Total				5417	4097	0.756323
214	Organismal Systems	PPAR signaling pathway	ko03320	121	84	0.694215
215	Organismal Systems	Chemokine signaling pathway	ko04062	37	31	0.837838
216	Organismal Systems	Longevity regulating pathway	ko04211	221	169	0.764706
217	Organismal Systems	Longevity regulating pathway - worm	ko04212	212	160	0.754717
218	Organismal Systems	Longevity regulating pathway - multiple species	ko04213	278	199	0.715827
219	Organismal Systems	Cardiac muscle contraction	ko04260	39	29	0.74359
220	Organismal Systems	Adrenergic signaling in cardiomyocytes	ko04261	138	120	0.869565
221	Organismal Systems	Vascular smooth muscle contraction	ko04270	37	31	0.837838
222	Organismal Systems	Dorso-ventral axis formation	ko04320	4	4	1
223	Organismal Systems	Axon guidance	ko04360	58	44	0.758621
224	Organismal Systems	Osteoclast differentiation	ko04380	29	18	0.62069
225	Organismal Systems	Platelet activation	ko04611	27	24	0.888889
226	Organismal Systems	Antigen processing and presentation	ko04612	186	130	0.698925
227	Organismal Systems	Renin-angiotensin system	ko04614	32	27	0.84375
228	Organismal Systems	Toll-like receptor signaling pathway	ko04620	148	107	0.722973
229	Organismal Systems	NOD-like receptor signaling pathway	ko04621	249	181	0.726908
230	Organismal Systems	RIG-I-like receptor signaling pathway	ko04622	26	19	0.730769
231	Organismal Systems	Cytosolic DNA-sensing pathway	ko04623	44	30	0.681818
232	Organismal Systems	Toll and Imd signaling pathway	ko04624	163	122	0.748466
233	Organismal Systems	Plant-pathogen interaction	ko04626	361	263	0.728532
234	Organismal Systems	Natural killer cell mediated cytotoxicity	ko04650	25	17	0.68
235	Organismal Systems	IL-17 signaling pathway	ko04657	76	54	0.710526
236	Organismal Systems	Th1 and Th2 cell differentiation	ko04658	17	12	0.705882
237	Organismal Systems	Th17 cell differentiation	ko04659	85	63	0.741176
238	Organismal Systems	T cell receptor signaling pathway	ko04660	34	27	0.794118
239	Organismal Systems	B cell receptor signaling pathway	ko04662	41	31	0.756098
240	Organismal Systems	Fc epsilon RI signaling pathway	ko04664	12	9	0.75
241	Organismal Systems	Fc gamma R-mediated phagocytosis	ko04666	123	91	0.739837
242	Organismal Systems	Leukocyte transendothelial migration	ko04670	9	6	0.666667
243	Organismal Systems	Circadian rhythm	ko04710	122	99	0.811475
244	Organismal Systems	Circadian rhythm - fly	ko04711	21	19	0.904762
245	Organismal Systems	Circadian rhythm - plant	ko04712	134	95	0.708955
246	Organismal Systems	Circadian entrainment	ko04713	20	17	0.85
247	Organismal Systems	Long-term potentiation	ko04720	85	53	0.623529
248	Organismal Systems	Synaptic vesicle cycle	ko04721	228	175	0.767544
249	Organismal Systems	Neurotrophin signaling pathway	ko04722	213	157	0.737089
250	Organismal Systems	Retrograde endocannabinoid signaling	ko04723	28	20	0.714286
251	Organismal Systems	Glutamatergic synapse	ko04724	80	66	0.825
252	Organismal Systems	Cholinergic synapse	ko04725	12	11	0.916667
253	Organismal Systems	Serotonergic synapse	ko04726	17	15	0.882353
254	Organismal Systems	GABAergic synapse	ko04727	74	56	0.756757
255	Organismal Systems	Dopaminergic synapse	ko04728	163	142	0.871166
256	Organismal Systems	Long-term depression	ko04730	34	32	0.941176
257	Organismal Systems	Olfactory transduction	ko04740	17	14	0.823529
258	Organismal Systems	Taste transduction	ko04742	3	3	1
259	Organismal Systems	Phototransduction	ko04744	17	14	0.823529
260	Organismal Systems	Phototransduction - fly	ko04745	8	6	0.75
261	Organismal Systems	Inflammatory mediator regulation of TRP channels	ko04750	36	30	0.833333
262	Organismal Systems	Insulin signaling pathway	ko04910	260	204	0.784615
263	Organismal Systems	Insulin secretion	ko04911	2	1	0.5
264	Organismal Systems	GnRH signaling pathway	ko04912	59	49	0.830508
265	Organismal Systems	Ovarian steroidogenesis	ko04913	5	4	0.8
266	Organismal Systems	Progesterone-mediated oocyte maturation	ko04914	80	59	0.7375
267	Organismal Systems	Estrogen signaling pathway	ko04915	127	85	0.669291
268	Organismal Systems	Melanogenesis	ko04916	64	38	0.59375
269	Organismal Systems	Prolactin signaling pathway	ko04917	21	19	0.904762
270	Organismal Systems	Thyroid hormone synthesis	ko04918	71	42	0.591549
271	Organismal Systems	Thyroid hormone signaling pathway	ko04919	248	171	0.689516
272	Organismal Systems	Adipocytokine signaling pathway	ko04920	116	90	0.775862
273	Organismal Systems	Oxytocin signaling pathway	ko04921	98	76	0.77551
274	Organismal Systems	Glucagon signaling pathway	ko04922	243	172	0.707819
275	Organismal Systems	Regulation of lipolysis in adipocytes	ko04923	10	5	0.5
276	Organismal Systems	Renin secretion	ko04924	24	17	0.708333
277	Organismal Systems	Aldosterone synthesis and secretion	ko04925	8	6	0.75
278	Organismal Systems	Aldosterone-regulated sodium reabsorption	ko04960	4	4	1
279	Organismal Systems	Endocrine and other factor-regulated calcium reabsorption	ko04961	95	81	0.852632
280	Organismal Systems	Vasopressin-regulated water reabsorption	ko04962	55	41	0.745455
281	Organismal Systems	Proximal tubule bicarbonate reclamation	ko04964	12	7	0.583333
282	Organismal Systems	Collecting duct acid secretion	ko04966	90	64	0.711111
283	Organismal Systems	Salivary secretion	ko04970	13	11	0.846154
284	Organismal Systems	Gastric acid secretion	ko04971	8	6	0.75
285	Organismal Systems	Pancreatic secretion	ko04972	49	33	0.673469
286	Organismal Systems	Carbohydrate digestion and absorption	ko04973	19	16	0.842105
287	Organismal Systems	Protein digestion and absorption	ko04974	11	8	0.727273
288	Organismal Systems	Fat digestion and absorption	ko04975	23	19	0.826087
289	Organismal Systems	Bile secretion	ko04976	137	103	0.751825
290	Organismal Systems	Vitamin digestion and absorption	ko04977	5	0	0
291	Organismal Systems	Mineral absorption	ko04978	17	15	0.882353
Total				6118	4572	0.747303
292	Human Diseases	Vancomycin resistance	ko01502	4	4	1
293	Human Diseases	EGFR tyrosine kinase inhibitor resistance	ko01521	95	69	0.726316
294	Human Diseases	Endocrine resistance	ko01522	99	72	0.727273
295	Human Diseases	Antifolate resistance	ko01523	136	92	0.676471
296	Human Diseases	Platinum drug resistance	ko01524	216	162	0.75
297	Human Diseases	Type II diabetes mellitus	ko04930	102	80	0.784314
298	Human Diseases	Insulin resistance	ko04931	216	167	0.773148
299	Human Diseases	Non-alcoholic fatty liver disease (NAFLD)	ko04932	218	150	0.688073
300	Human Diseases	AGE-RAGE signaling pathway in diabetic complications	ko04933	24	17	0.708333
301	Human Diseases	Type I diabetes mellitus	ko04940	33	23	0.69697
302	Human Diseases	Alzheimer's disease	ko05010	310	213	0.687097
303	Human Diseases	Parkinson's disease	ko05012	284	181	0.637324
304	Human Diseases	Amyotrophic lateral sclerosis (ALS)	ko05014	66	46	0.69697
305	Human Diseases	Huntington's disease	ko05016	469	329	0.701493
306	Human Diseases	Prion diseases	ko05020	32	22	0.6875
307	Human Diseases	Amphetamine addiction	ko05031	45	35	0.777778
308	Human Diseases	Morphine addiction	ko05032	15	12	0.8
309	Human Diseases	Nicotine addiction	ko05033	6	4	0.666667
310	Human Diseases	Alcoholism	ko05034	131	96	0.732824
311	Human Diseases	Bacterial invasion of epithelial cells	ko05100	80	71	0.8875
312	Human Diseases	Vibrio cholerae infection	ko05110	167	117	0.700599
313	Human Diseases	Epithelial cell signaling in Helicobacter pylori infection	ko05120	110	80	0.727273
314	Human Diseases	Pathogenic Escherichia coli infection	ko05130	67	53	0.791045
315	Human Diseases	Shigellosis	ko05131	51	37	0.72549
316	Human Diseases	Salmonella infection	ko05132	44	32	0.727273
317	Human Diseases	Pertussis	ko05133	164	120	0.731707
318	Human Diseases	Legionellosis	ko05134	178	113	0.634831
319	Human Diseases	Leishmaniasis	ko05140	152	113	0.743421
320	Human Diseases	Chagas disease (American trypanosomiasis)	ko05142	206	155	0.752427
321	Human Diseases	African trypanosomiasis	ko05143	44	31	0.704545
322	Human Diseases	Toxoplasmosis	ko05145	273	202	0.739927
323	Human Diseases	Amoebiasis	ko05146	8	7	0.875
324	Human Diseases	Tuberculosis	ko05152	361	253	0.700831
325	Human Diseases	Hepatitis C	ko05160	81	71	0.876543
326	Human Diseases	Hepatitis B	ko05161	85	54	0.635294
327	Human Diseases	Measles	ko05162	268	190	0.708955
328	Human Diseases	Influenza A	ko05164	353	245	0.694051
329	Human Diseases	HTLV-I infection	ko05166	284	198	0.697183
330	Human Diseases	Herpes simplex infection	ko05168	357	265	0.742297
331	Human Diseases	Epstein-Barr virus infection	ko05169	566	390	0.689046
332	Human Diseases	Pathways in cancer	ko05200	275	190	0.690909
333	Human Diseases	Transcriptional misregulation in cancer	ko05202	157	120	0.764331
334	Human Diseases	Viral carcinogenesis	ko05203	413	298	0.72155
335	Human Diseases	Chemical carcinogenesis	ko05204	69	58	0.84058
336	Human Diseases	Proteoglycans in cancer	ko05205	139	98	0.705036
337	Human Diseases	MicroRNAs in cancer	ko05206	252	184	0.730159
338	Human Diseases	Colorectal cancer	ko05210	49	42	0.857143
339	Human Diseases	Renal cell carcinoma	ko05211	60	26	0.433333
340	Human Diseases	Pancreatic cancer	ko05212	17	13	0.764706
341	Human Diseases	Endometrial cancer	ko05213	35	30	0.857143
342	Human Diseases	Glioma	ko05214	70	54	0.771429
343	Human Diseases	Prostate cancer	ko05215	163	107	0.656442
344	Human Diseases	Thyroid cancer	ko05216	29	21	0.724138
345	Human Diseases	Basal cell carcinoma	ko05217	17	15	0.882353
346	Human Diseases	Melanoma	ko05218	20	16	0.8
347	Human Diseases	Bladder cancer	ko05219	9	8	0.888889
348	Human Diseases	Chronic myeloid leukemia	ko05220	39	34	0.871795
349	Human Diseases	Acute myeloid leukemia	ko05221	57	43	0.754386
350	Human Diseases	Small cell lung cancer	ko05222	28	20	0.714286
351	Human Diseases	Non-small cell lung cancer	ko05223	13	12	0.923077
352	Human Diseases	Breast cancer	ko05224	90	70	0.777778
353	Human Diseases	Central carbon metabolism in cancer	ko05230	194	148	0.762887
354	Human Diseases	Choline metabolism in cancer	ko05231	188	132	0.702128
355	Human Diseases	Systemic lupus erythematosus	ko05322	55	31	0.563636
356	Human Diseases	Rheumatoid arthritis	ko05323	106	76	0.716981
357	Human Diseases	Primary immunodeficiency	ko05340	4	3	0.75
358	Human Diseases	Hypertrophic cardiomyopathy (HCM)	ko05410	35	29	0.828571
359	Human Diseases	Viral myocarditis	ko05416	47	33	0.702128
360	Human Diseases	Fluid shear stress and atherosclerosis	ko05418	182	131	0.71978
Total				9212	6613	0.717868

## Sheet: Table S4b
Table S4b. SSR search results of TF-containing transcripts.
ID	SSR nr.	SSR type	SSR	size	start	end
i1_HQ_CCSEED_c2732/f8p0/1546	1	p3	(GAC)5	15	247	261
i1_HQ_CCSEED_c2732/f8p0/1546	2	c	(T)14ctgttctttttcccctcagttttttgggttttgtgtacactataataggttccttga(T)11	82	1316	1397
i0_HQ_CCSEED_c7719/f2p0/934	1	p2	(AG)9	18	41	58
i1_HQ_CCSEED_c2749/f2p5/1517	1	p2	(AT)7	14	1503	1516
i1_HQ_CCSEED_c2760/f2p1/1895	1	p2	(GA)16	32	82	113
i1_HQ_CCSEED_c2760/f2p1/1895	2	p1	(A)10	10	1734	1743
i0_HQ_CCSEED_c32542/f2p0/826	1	p6	(TCTCTG)5	30	56	85
i0_HQ_CCSEED_c32542/f2p0/826	2	p3	(CAT)7	21	469	489
i0_HQ_CCSEED_c32542/f2p0/826	3	c	(TA)7gatagatatatgtatatgtaaggattatgtagtactactatttgctaacatgcagcaaatagttttgag(T)16	99	624	722
i1_HQ_CCSEED_c11751/f7p2/1266	1	p3	(AAG)11	33	91	123
i1_HQ_CCSEED_c11751/f7p2/1266	2	p4	(GTTT)5	20	1124	1143
i0_HQ_CCSEED_c9044/f2p77/611	1	p3	(GTG)7	21	459	479
i0_HQ_CCSEED_c9646/f2p8/957	1	p1	(T)21	21	806	826
i1_HQ_CCSEED_c2875/f2p1/1572	1	p2	(GA)6	12	31	42
i1_HQ_CCSEED_c2920/f4p0/1346	1	c	(AG)8cgcaaagctacagacacttccgcgaaccaaactcccatttccacca(TC)12(TA)6tgcatacatgtatatgtatctatctagatgtagaacatgaactttgatctctt(TC)9	169	1	169
i0_HQ_CCSEED_c10101/f2p4/795	1	p3	(CAT)7	21	359	379
i0_HQ_CCSEED_c10101/f2p4/795	2	c	(TA)7gatagatatatgtatatgtaaggattatgtagtactactatttgctaacatgcagcaaatagttttgag(T)17ggtgtgtggggtattatcttttgatatggatagtattgtagtatcttatgaaggg(A)10	165	514	678
i1_HQ_CCSEED_c12496/f2p15/1595	1	p2	(TC)18	36	11	46
i1_HQ_CCSEED_c12496/f2p15/1595	2	p3	(AGG)6	18	556	573
i1_HQ_CCSEED_c12525/f3p0/1609	1	c	(CT)7(C)25tcctctgccttcctccttctatctataatcaatcaaccc(CT)6	90	35	124
i1_HQ_CCSEED_c12525/f3p0/1609	2	p3	(GTG)9	27	409	435
i1_HQ_CCSEED_c3073/f3p2/1438	1	p2	(TC)8	16	46	61
i1_HQ_CCSEED_c3073/f3p2/1438	2	p3	(CAC)6	18	204	221
i1_HQ_CCSEED_c617/f11p1/1730	1	c	(TC)7tgcttttcgttctttgcgtttggtgctctttcttgtgatctcaaagcttatatcgatagttttctgcgat(TGAAG)5	109	49	157
i0_HQ_CCSEED_c10833/f2p13/864	1	p1	(T)11	11	761	771
i0_HQ_CCSEED_c11145/f3p13/916	1	p3	(TAT)6	18	862	879
i1_HQ_CCSEED_c3387/f3p1/1853	1	p1	(A)12	12	1769	1780
i1_HQ_CCSEED_c3406/f2p0/1656	1	c	(TCT)5aagcactactacccttaccactaccaacaacaactct(CCA)5	67	189	255
i1_HQ_CCSEED_c3419/f5p23/1691	1	c	(AG)7aagaataaagctagcaaatagtagagttctctgcattttctacgacccaataatcaaaacaaagtgttgttctcgtgagcagccttcgccgcccctt(GA)7	125	54	178
i1_HQ_CCSEED_c13392/f2p0/1455	1	p1	(T)10	10	1231	1240
i1_HQ_CCSEED_c1211/f6p0/1916	1	p3	(ACA)6	18	70	87
i1_HQ_CCSEED_c1211/f6p0/1916	2	p2	(AT)9	18	296	313
i0_HQ_CCSEED_c1563/f4p0/972	1	p2	(TC)13	26	13	38
i0_HQ_CCSEED_c1563/f4p0/972	2	p1	(T)23	23	805	827
i1_HQ_CCSEED_c13597/f3p0/1452	1	p2	(CT)7	14	36	49
i1_HQ_CCSEED_c13597/f3p0/1452	2	p3	(GAC)5	15	163	177
i1_HQ_CCSEED_c13597/f3p0/1452	3	p6	(AACCCT)5	30	766	795
i1_HQ_CCSEED_c13620/f2p4/1629	1	p2	(TC)17	34	125	158
i1_HQ_CCSEED_c13620/f2p4/1629	2	p3	(AGG)7	21	668	688
i1_HQ_CCSEED_c13765/f2p0/1845	1	c	(CT)12ccaagcctcacccaagaaact(AG)7attcaaagcaggattgattgaggggtgatttttggggaacagagcagagaaacagagagac(AG)6	132	30	161
i0_HQ_CCSEED_c1725/f2p0/902	1	p3	(AGA)5	15	282	296
i0_HQ_CCSEED_c1725/f2p0/902	2	p5	(ATTTT)5	25	694	718
i1_HQ_CCSEED_c13911/f2p1/1636	1	p3	(CGA)6	18	1080	1097
i1_HQ_CCSEED_c4476/f3p0/1344	1	p2	(GA)6	12	1	12
i1_HQ_CCSEED_c4476/f3p0/1344	2	p2	(TC)11	22	118	139
i1_HQ_CCSEED_c4476/f3p0/1344	3	p3	(TGA)5	15	859	873
i1_HQ_CCSEED_c13958/f3p0/1890	1	p2	(TC)16	32	42	73
i1_HQ_CCSEED_c13958/f3p0/1890	2	p1	(T)17	17	1764	1780
i1_HQ_CCSEED_c14025/f2p0/1873	1	c	(TC)15aagctagcagcgaagcaacgttgctttcgctgtacttgaaatggctaagaacccagaagcaatcttttaaagagagacaatgagt(GA)13	141	91	231
i1_HQ_CCSEED_c14025/f2p0/1873	2	p2	(AT)11	22	1716	1737
i1_HQ_CCSEED_c14110/f4p3/1917	1	p2	(GA)8	16	34	49
i0_HQ_CCSEED_c14302/f3p2/882	1	c	(AG)12atcagtgaagaaaggatccaaaaatggcggtgtcactgggtgtgttttcgagcttcttagccggcgatacatcgtcgctaaccaa(GTC)8	133	61	193
i0_HQ_CCSEED_c14302/f3p2/882	2	p1	(T)10	10	699	708
i1_HQ_CCSEED_c1419/f3p0/1518	1	p3	(CGA)5	15	173	187
i1_HQ_CCSEED_c1419/f3p0/1518	2	p6	(AACCCT)5	30	813	842
i1_HQ_CCSEED_c4834/f2p2/1211	1	p3	(GAT)5	15	452	466
i1_HQ_CCSEED_c14269/f3p0/1812	1	p2	(AT)8	16	12	27
i1_HQ_CCSEED_c4892/f2p0/1630	1	p4	(TGAT)5	20	286	305
i1_HQ_CCSEED_c14359/f2p0/1247	1	p2	(CT)15	30	79	108
i1_HQ_CCSEED_c14359/f2p0/1247	2	p3	(AAT)6	18	1022	1039
i1_HQ_CCSEED_c1462/f10p1/1599	1	p2	(TC)14	28	54	81
i0_HQ_CCSEED_c1853/f2p3/780	1	p3	(CTC)7	21	267	287
i0_HQ_CCSEED_c1853/f2p3/780	2	p1	(T)13	13	685	697
i1_HQ_CCSEED_c5139/f7p0/1412	1	p3	(CTC)5	15	161	175
i1_HQ_CCSEED_c14783/f2p1/1137	1	p3	(ACC)5	15	162	176
i1_HQ_CCSEED_c14783/f2p1/1137	2	p4	(TCTT)8	32	856	887
i1_HQ_CCSEED_c5374/f2p1/1752	1	p1	(A)19	19	95	113
i1_HQ_CCSEED_c1684/f8p3/1841	1	c	(CT)6gatc(CT)12	40	35	74
i1_HQ_CCSEED_c5527/f2p30/1612	1	c	(CT)8tccccctccccctctctgccttcctccttctatatataatcaatcaaccc(CT)6	78	59	136
i1_HQ_CCSEED_c5527/f2p30/1612	2	p3	(GTG)9	27	421	447
i0_HQ_CCSEED_c1986/f2p1/843	1	p2	(CT)10	20	42	61
i1_HQ_CCSEED_c5633/f2p7/1606	1	p1	(T)15	15	1497	1511
i0_HQ_CCSEED_c1998/f3p0/976	1	p2	(GA)7	14	70	83
i1_HQ_CCSEED_c16409/f15p0/1287	1	c	(T)13cttttgcattttcttttctttcttgtttctttttagatttatctgttttgtgttgtctgtaaatttgggtaaattaaatggttttgtggccagtctagga(ATT)7gtg(T)11	148	1108	1255
i1_HQ_CCSEED_c1740/f3p0/1738	1	p2	(TC)14	28	107	134
i1_HQ_CCSEED_c5796/f4p6/1786	1	p1	(T)16	16	86	101
i1_HQ_CCSEED_c5796/f4p6/1786	2	p3	(TGT)6	18	251	268
i1_HQ_CCSEED_c5796/f4p6/1786	3	p2	(AG)11	22	1479	1500
i1_HQ_CCSEED_c5796/f4p6/1786	4	p1	(T)18	18	1648	1665
i1_HQ_CCSEED_c1756/f5p1/1871	1	c	(ATAA)5taaatat(A)12	39	1818	1856
i0_HQ_CCSEED_c2074/f3p4/935	1	p2	(AG)13	26	37	62
i0_HQ_CCSEED_c2074/f3p4/935	2	p3	(AAC)5	15	165	179
i0_HQ_CCSEED_c2074/f3p4/935	3	p1	(T)10	10	826	835
i1_HQ_CCSEED_c1850/f6p5/1374	1	c	(AG)10tctgttgtattttgtatggtctaaaatggtaaggaataagaggaagtgattagcatagtgagatatgattatggggttctc(T)12	113	1143	1255
i1_HQ_CCSEED_c16677/f2p0/1170	1	p2	(TC)9	18	28	45
i0_HQ_CCSEED_c2144/f2p5/970	1	p1	(T)11	11	833	843
i1_HQ_CCSEED_c6765/f6p2/1265	1	p2	(AG)8	16	22	37
i1_HQ_CCSEED_c6765/f6p2/1265	2	p3	(CGG)5	15	625	639
i1_HQ_CCSEED_c7006/f2p0/1595	1	p2	(AG)9	18	1	18
i1_HQ_CCSEED_c2015/f4p1/1683	1	c	(C)11agcctaggtttccctggtgatatgtgtttctagagagagagaaatc(GA)7	71	108	178
i1_HQ_CCSEED_c2015/f4p1/1683	2	p1	(T)19	19	1501	1519
i1_HQ_CCSEED_c18246/f4p1/1686	1	p2	(AG)12	24	88	111
i1_HQ_CCSEED_c18261/f5p15/1512	1	p3	(GAT)6	18	20	37
i1_HQ_CCSEED_c2118/f2p0/1491	1	p1	(A)13	13	1290	1302
i1_HQ_CCSEED_c7771/f3p2/1839	1	p2	(CT)15	30	27	56
i1_HQ_CCSEED_c7793/f2p0/1452	1	p2	(GA)7	14	6	19
i1_HQ_CCSEED_c7793/f2p0/1452	2	p2	(GA)8	16	208	223
i1_HQ_CCSEED_c7793/f2p0/1452	3	c	(AGT)5agaagaagaagacatttatatgtgtttatctcttaaatatctta(AT)12	83	1084	1166
i1_HQ_CCSEED_c7793/f2p0/1452	4	c	(T)22atcctttggtttccatttctgaccagctttgtgaccggtgttgggacgatgtgtc(TA)11	99	1332	1430
i1_HQ_CCSEED_c7836/f7p0/1954	1	p2	(TC)13	26	89	114
i1_HQ_CCSEED_c2164/f8p4/1940	1	p2	(GA)13	26	38	63
i1_HQ_CCSEED_c2164/f8p4/1940	2	c	(T)11g(TC)12	36	1754	1789
i1_HQ_CCSEED_c8094/f3p1/1392	1	p1	(T)21	21	1277	1297
i1_HQ_CCSEED_c8126/f2p2/2027	1	p6	(CACCGC)6	36	282	317
i1_HQ_CCSEED_c8126/f2p2/2027	2	p2	(AT)10	20	742	761
i1_HQ_CCSEED_c8147/f4p1/1425	1	p2	(CT)7	14	87	100
i1_HQ_CCSEED_c2237/f5p1/1806	1	p1	(T)11	11	100	110
i1_HQ_CCSEED_c2239/f3p1/1727	1	c	(CCAACA)5(TC)9	48	143	190
i1_HQ_CCSEED_c2257/f3p2/1831	1	c*	(C)11(CT)6*	22	158	179
i1_HQ_CCSEED_c2257/f3p2/1831	2	p1	(T)16	16	1816	1831
i1_HQ_CCSEED_c2262/f6p5/1920	1	p2	(TC)7	14	128	141
i1_HQ_CCSEED_c2263/f3p304/1957	1	p2	(GA)13	26	79	104
i1_HQ_CCSEED_c2263/f3p304/1957	2	p1	(A)10	10	1799	1808
i1_HQ_CCSEED_c2276/f3p0/1440	1	p2	(AG)7	14	10	23
i1_HQ_CCSEED_c18722/f2p0/1927	1	c	(CT)6ccctcccccc(CT)6	34	25	58
i1_HQ_CCSEED_c18722/f2p0/1927	2	p3	(GCG)6	18	1037	1054
i1_HQ_CCSEED_c18722/f2p0/1927	3	p3	(TGG)5	15	1191	1205
i1_HQ_CCSEED_c18749/f2p4/1624	1	p2	(TC)7	14	156	169
i1_HQ_CCSEED_c8781/f2p0/1497	1	p2	(CT)12	24	142	165
i1_HQ_CCSEED_c8781/f2p0/1497	2	c	(T)12c(T)11	24	1187	1210
i1_HQ_CCSEED_c8862/f7p2/1319	1	p2	(CT)10	20	87	106
i1_HQ_CCSEED_c18797/f3p0/1676	1	p2	(AT)8	16	59	74
i1_HQ_CCSEED_c18797/f3p0/1676	2	p3	(TGG)5	15	430	444
i1_HQ_CCSEED_c8863/f2p6/1877	1	p2	(CT)9	18	16	33
i1_HQ_CCSEED_c8944/f2p0/1853	1	p1	(T)10	10	28	37
i1_HQ_CCSEED_c50627/f5p2/1181	1	p2	(AG)9	18	41	58
i1_HQ_CCSEED_c18827/f2p47/1383	1	p3	(CTC)5	15	88	102
i1_HQ_CCSEED_c50640/f4p1/1178	1	c	(AT)9aa(CT)12	44	64	107
i1_HQ_CCSEED_c50640/f4p1/1178	2	p3	(ACC)5	15	313	327
i1_HQ_CCSEED_c50640/f4p1/1178	3	p4	(TCTT)8	32	1003	1034
i1_HQ_CCSEED_c18849/f3p0/1295	1	c	(CT)8ta(CT)6	30	24	53
i1_HQ_CCSEED_c9286/f2p0/1550	1	p3	(TCC)5	15	215	229
i1_HQ_CCSEED_c9286/f2p0/1550	2	p3	(AAT)7	21	756	776
i1_HQ_CCSEED_c2432/f5p0/1904	1	p2	(AG)13	26	20	45
i1_HQ_CCSEED_c9381/f4p0/1893	1	p2	(CT)8	16	18	33
i1_HQ_CCSEED_c9381/f4p0/1893	2	p3	(TGG)5	15	982	996
i1_HQ_CCSEED_c36883/f2p43/1227	1	c	(ACC)5ccaacccaaccaccaccaccataacccatctctccacctctccaaaacca(CAC)5	80	9	88
i1_HQ_CCSEED_c36883/f2p43/1227	2	p6	(GCCACC)5	30	519	548
i1_HQ_CCSEED_c36883/f2p43/1227	3	p3	(CTG)6	18	725	742
i1_HQ_CCSEED_c18900/f2p0/1722	1	p1	(A)10	10	915	924
i1_HQ_CCSEED_c18900/f2p0/1722	2	p1	(T)10	10	1558	1567
i1_HQ_CCSEED_c2470/f3p1/1440	1	p1	(A)10	10	1198	1207
i1_HQ_CCSEED_c9561/f3p2/1290	1	p3	(AAG)8	24	124	147
i1_HQ_CCSEED_c9561/f3p2/1290	2	c	(GTTT)5cctttctcgtggttttaatgccacaaaaggatttgatgattttccccgttatgccatccatccatcgg(A)13	101	1151	1251
i1_HQ_CCSEED_c2477/f2p1/1772	1	p3	(TTC)5	15	1744	1758
i1_HQ_CCSEED_c9741/f2p0/1872	1	p2	(AT)7	14	75	88
i1_HQ_CCSEED_c9741/f2p0/1872	2	c	(CT)8caaattctcagtacatgtttctagagtttttgccttc(T)10	63	1736	1798
i1_HQ_CCSEED_c9770/f3p5/1620	1	p1	(A)19	19	146	164
i1_HQ_CCSEED_c9770/f3p5/1620	2	p3	(CAC)5	15	287	301
i1_HQ_CCSEED_c9770/f3p5/1620	3	p3	(CAG)5	15	912	926
i1_HQ_CCSEED_c9775/f2p6/1927	1	c	(TC)6ttttgttcagaatcagatggatgagaagaccttgatggcttcaacaggaatggttatggacaaaccaacctctcaagatcaaaac(CAA)7	118	30	147
i1_HQ_CCSEED_c36934/f2p1/1381	1	p3	(CAA)5	15	233	247
i1_HQ_CCSEED_c36934/f2p1/1381	2	p3	(CGG)8	24	904	927
i1_HQ_CCSEED_c18952/f2p1/1422	1	c	(CT)11aaaacaaagaaagc(AGA)5	51	2	52
i1_HQ_CCSEED_c18952/f2p1/1422	2	p3	(TCA)5	15	802	816
i1_HQ_CCSEED_c2521/f3p2/1289	1	p1	(A)10	10	122	131
i1_HQ_CCSEED_c18975/f2p3/1962	1	p6	(GGCGGT)5	30	82	111
i1_HQ_CCSEED_c2553/f3p5/1707	1	c	(ATG)5aaaagatgaagcagaggatgaagatcgtctgcatatatagtcatgcaccatccatatatatatttgatcaagc(AT)8	104	1186	1289
i1_HQ_CCSEED_c19013/f2p4/1540	1	p3	(TCC)5	15	240	254
i1_HQ_CCSEED_c19013/f2p4/1540	2	p3	(AAT)7	21	781	801
i1_HQ_CCSEED_c24257/f2p7/1619	1	p2	(GA)18	36	78	113
i1_HQ_CCSEED_c10243/f2p2/1918	1	p2	(GA)12	24	9	32
i1_HQ_CCSEED_c10243/f2p2/1918	2	c	(T)14g(TC)7	29	1706	1734
i1_HQ_CCSEED_c19023/f2p0/1946	1	p2	(CT)9	18	145	162
i1_HQ_CCSEED_c19025/f2p3/2076	1	p6	(CACCGC)5	30	199	228
i1_HQ_CCSEED_c19025/f2p3/2076	2	p2	(AT)10	20	653	672
i1_HQ_CCSEED_c39326/f2p0/1609	1	p3	(AGG)5	15	205	219
i1_HQ_CCSEED_c39326/f2p0/1609	2	p1	(T)23	23	1466	1488
i1_HQ_CCSEED_c25075/f2p0/1192	1	c	(AG)15cttgtcggtgcatttgaa(T)10	58	264	321
i1_HQ_CCSEED_c25075/f2p0/1192	2	p2	(AG)8	16	462	477
i1_HQ_CCSEED_c25075/f2p0/1192	3	c	(TA)10agaatgtattactctactatttgctatctgctaggatgcagtaatttctgtggg(T)22	96	981	1076
i1_HQ_CCSEED_c10616/f2p2/1880	1	p3	(CGA)5	15	333	347
i1_HQ_CCSEED_c10616/f2p2/1880	2	p3	(ACC)6	18	1322	1339
i1_HQ_CCSEED_c10616/f2p2/1880	3	p1	(A)10	10	1560	1569
i1_HQ_CCSEED_c2634/f2p14/1602	1	p1	(A)15	15	103	117
i1_HQ_CCSEED_c51048/f5p0/1132	1	c	(C)20tctctctccatctcacgcatcaatggcgtactcgtactagtatataaatgcccagccccct(TC)13taacaccacctagctagttagagagctgagtcctagagacccccacttcaaacccaccattctctctc(TA)6	187	21	207
i1_HQ_CCSEED_c51048/f5p0/1132	2	p3	(ACC)5	15	320	334
i1_HQ_CCSEED_c51048/f5p0/1132	3	p3	(CCA)5	15	969	983
i1_HQ_CCSEED_c10823/f2p6/1344	1	p2	(CT)8	16	53	68
i1_HQ_CCSEED_c51087/f4p0/1079	1	c	(C)11atcaaccatttatatacccccattttgcctcttcccaatctacctccgaaccattcccaaatc(CT)10	94	33	126
i1_HQ_CCSEED_c10896/f3p0/1842	1	p2	(AG)9	18	38	55
i1_HQ_CCSEED_c2682/f2p0/1780	1	p1	(T)18	18	1681	1698
i1_HQ_CCSEED_c20635/f2p3/1236	1	p2	(TC)6	12	45	56
i1_HQ_CCSEED_c51110/f2p2/1051	1	p1	(T)11	11	967	977
i1_HQ_CCSEED_c11052/f2p15/1302	1	p2	(CT)17	34	190	223
i1_HQ_CCSEED_c11052/f2p15/1302	2	p1	(T)20	20	1229	1248
i1_HQ_CCSEED_c2693/f6p2/1465	1	c	(TCCA)5cacatacatgcatgcattccaaagtcaactgctaggctctca(CT)10	82	30	111
i1_HQ_CCSEED_c2693/f6p2/1465	2	p2	(GA)6	12	1102	1113
i1_HQ_CCSEED_c2693/f6p2/1465	3	p1	(A)23	23	1442	1464
i1_HQ_CCSEED_c2720/f2p1/1506	1	p2	(AG)7	14	59	72
i2_HQ_CCSEED_c1364/f4p3/2824	1	p1	(T)12	12	2581	2592
i2_HQ_CCSEED_c3789/f2p0/2285	1	p3	(CAC)5	15	27	41
i2_HQ_CCSEED_c3789/f2p0/2285	2	p3	(TGG)5	15	742	756
i2_HQ_CCSEED_c1388/f5p2/2443	1	p3	(CCG)5	15	107	121
i2_HQ_CCSEED_c1460/f7p0/2661	1	p2	(GA)7	14	53	66
i2_HQ_CCSEED_c1469/f10p1/2828	1	c	(TC)8taaaaatttcactttgctagaaacggagaaaagt(TC)6	62	52	113
i2_HQ_CCSEED_c4160/f3p0/2575	1	p3	(ACC)5	15	1566	1580
i1_HQ_CCSEED_c28109/f2p12/1287	1	p1	(T)23	23	1244	1266
i2_HQ_CCSEED_c4236/f2p0/2470	1	p2	(CT)6	12	43	54
i2_HQ_CCSEED_c4236/f2p0/2470	2	p1	(T)11	11	2261	2271
i2_HQ_CCSEED_c1518/f8p0/2741	1	p2	(AG)10	20	130	149
i2_HQ_CCSEED_c1528/f5p1/2600	1	p1	(A)16	16	182	197
i1_HQ_CCSEED_c28609/f2p0/1675	1	c	(TGG)5aggtttaatt(GAG)8cagaagacggtgaaagttgtggaagtcaaagaagaagcagtagtattggttgatgatgattgtgaaagtggtgaagaagtagtactagt(AGG)5	153	112	264
i1_HQ_CCSEED_c28609/f2p0/1675	2	p1	(T)10	10	1515	1524
i1_HQ_CCSEED_c28690/f2p1/1507	1	p6	(CACCGC)5	30	203	232
i1_HQ_CCSEED_c45781/f5p0/1132	1	p2	(TC)9	18	53	70
i1_HQ_CCSEED_c28876/f2p2/1782	1	p1	(T)12	12	1599	1610
i2_HQ_CCSEED_c12987/f2p2/2903	1	p2	(TC)13	26	21	46
i2_HQ_CCSEED_c12987/f2p2/2903	2	p1	(T)10	10	2520	2529
i2_HQ_CCSEED_c12987/f2p2/2903	3	p1	(T)11	11	2676	2686
i2_HQ_CCSEED_c1577/f6p3/3006	1	p1	(T)12	12	207	218
i2_HQ_CCSEED_c4664/f3p1/2941	1	p4	(TCTT)5	20	30	49
i2_HQ_CCSEED_c1598/f7p3/2714	1	c	(AG)7acgctcgaagaaagagagaagagagagaagagagagtgag(TC)6	66	22	87
i2_HQ_CCSEED_c13206/f2p0/2791	1	p2	(CT)11	22	29	50
i2_HQ_CCSEED_c13226/f2p0/2583	1	p1	(A)12	12	898	909
i2_HQ_CCSEED_c13226/f2p0/2583	2	p1	(T)10	10	2423	2432
i1_HQ_CCSEED_c30071/f2p3/1845	1	p1	(A)10	10	6	15
i2_HQ_CCSEED_c5001/f2p0/2839	1	p2	(AG)9	18	65	82
i2_HQ_CCSEED_c5001/f2p0/2839	2	c	(GGA)5ggccaatggacgacgtcgtcagaacggccatcacagtcatcttccaacaa(CAC)5	80	1300	1379
i2_HQ_CCSEED_c1654/f4p1/2885	1	p2	(AC)6	12	18	29
i2_HQ_CCSEED_c13410/f2p1/2889	1	c	(TC)17ttccaaaccgactcaacctattttctcgaaatccaaatcagaaatataaaaaacaaacaaattttta(AT)7	115	168	282
i2_HQ_CCSEED_c13410/f2p1/2889	2	p1	(T)12	12	486	497
i2_HQ_CCSEED_c13410/f2p1/2889	3	p1	(T)12	12	2878	2889
i2_HQ_CCSEED_c1662/f8p1/2910	1	p2	(CT)8	16	72	87
i2_HQ_CCSEED_c5135/f2p1/2154	1	p1	(T)11	11	361	371
i2_HQ_CCSEED_c5135/f2p1/2154	2	p6	(GGGCAA)5	30	804	833
i2_HQ_CCSEED_c5135/f2p1/2154	3	p3	(CAG)7	21	1266	1286
i1_HQ_CCSEED_c46555/f2p0/1133	1	p2	(CT)6	12	55	66
i1_HQ_CCSEED_c31212/f2p1/1042	1	p2	(AT)8	16	848	863
i2_HQ_CCSEED_c1719/f4p1/2214	1	p3	(CAA)5	15	724	738
i1_HQ_CCSEED_c46614/f2p1/1052	1	p2	(CT)8	16	57	72
i1_HQ_CCSEED_c46614/f2p1/1052	2	p2	(AT)7	14	955	968
i2_HQ_CCSEED_c5405/f3p1/2720	1	p1	(A)11	11	16	26
i2_HQ_CCSEED_c5538/f3p2/2834	1	p2	(TC)13	26	118	143
i2_HQ_CCSEED_c1799/f4p1/2645	1	p3	(AGC)7	21	143	163
i2_HQ_CCSEED_c5737/f2p2/2527	1	c	(CT)14(AT)7	42	12	53
i2_HQ_CCSEED_c14244/f25p6/2104	1	p3	(ATG)5	15	341	355
i2_HQ_CCSEED_c14344/f3p3/2087	1	p2	(TC)7	14	125	138
i1_HQ_CCSEED_c49048/f3p0/1133	1	p2	(TC)14	28	67	94
i1_HQ_CCSEED_c49048/f3p0/1133	2	p3	(GCG)5	15	704	718
i2_HQ_CCSEED_c14415/f2p1/2066	1	p2	(CT)8	16	36	51
i2_HQ_CCSEED_c14471/f2p2/2129	1	p2	(TC)8	16	14	29
i2_HQ_CCSEED_c14471/f2p2/2129	2	p2	(TC)15	30	212	241
i2_HQ_CCSEED_c14471/f2p2/2129	3	p2	(CT)13	26	392	417
i2_HQ_CCSEED_c14471/f2p2/2129	4	p2	(CT)17	34	576	609
i2_HQ_CCSEED_c14471/f2p2/2129	5	c	(TA)7(TG)9	32	713	744
i2_HQ_CCSEED_c14471/f2p2/2129	6	c	(A)11ttcccctttctctaaacaccaat(C)14	48	1926	1973
i2_HQ_CCSEED_c6056/f2p2/2335	1	c	(GA)8ggggacagatgagaattgggttgaagaagttttgcttcgattctttccgcaattaaaggctcagaaggactcaaattc(TA)11(GA)9	134	415	548
i2_HQ_CCSEED_c6069/f2p1/2836	1	p2	(CT)10	20	94	113
i2_HQ_CCSEED_c6130/f3p1/2556	1	p2	(GA)6	12	1	12
i1_HQ_CCSEED_c49980/f10p1/1583	1	p1	(A)14	14	94	107
i2_HQ_CCSEED_c6194/f2p4/2294	1	p2	(AG)17	34	179	212
i2_HQ_CCSEED_c15900/f27p1/2532	1	p1	(T)16	16	2451	2466
i1_HQ_CCSEED_c49988/f3p1/1542	1	p1	(T)18	18	1429	1446
i1_HQ_CCSEED_c50003/f10p1/1846	1	p1	(T)13	13	1694	1706
i2_HQ_CCSEED_c15984/f2p2/2704	1	c	(CT)14atctctatctctatcccta(TC)7taaatgtataatttgcatttcatttaatgtagagaaggattgagaaaattcag(A)11gaaagaaaagaaaagaagaaaataaa(AG)14	179	28	206
i2_HQ_CCSEED_c15984/f2p2/2704	2	p3	(AAC)5	15	1603	1617
i1_HQ_CCSEED_c50012/f5p1/1464	1	c	(GA)6gttgagagcagaaaaatgcaactttttttcc(T)14cggtttattctctatatttgggacttttgttcatcagttaatgagaaaaaaactagctggaaatgaagtttt(A)25	154	1296	1449
i1_HQ_CCSEED_c50020/f2p0/2004	1	c	(AG)11cacaccaacactcacacacacacctctggctttgtcaga(TC)6	73	71	143
i1_HQ_CCSEED_c50020/f2p0/2004	2	p3	(CTC)7	21	342	362
i2_HQ_CCSEED_c16051/f8p3/2454	1	p2	(CT)6	12	117	128
i2_HQ_CCSEED_c16051/f8p3/2454	2	c	(TCA)6aagtcaaatccataacctagaagaagagaacaacacagaacaatcagagaaagaagctactcatgaa(CAC)5	100	631	730
i2_HQ_CCSEED_c16051/f8p3/2454	3	p3	(TGG)5	15	1765	1779
i2_HQ_CCSEED_c16051/f8p3/2454	4	p2	(AG)9	18	2196	2213
i2_HQ_CCSEED_c16057/f12p0/2239	1	p1	(T)15	15	2058	2072
i2_HQ_CCSEED_c16069/f11p0/2158	1	p2	(TC)6	12	53	64
i2_HQ_CCSEED_c16069/f11p0/2158	2	p2	(TC)9	18	488	505
i2_HQ_CCSEED_c16069/f11p0/2158	3	p3	(ACC)7	21	1177	1197
i2_HQ_CCSEED_c16069/f11p0/2158	4	p3	(CAC)5	15	1439	1453
i2_HQ_CCSEED_c16069/f11p0/2158	5	c	(AG)6gggttcaaatggggttggaa(GGT)6	50	1875	1924
i2_HQ_CCSEED_c16069/f11p0/2158	6	p1	(A)14	14	2035	2048
i1_HQ_CCSEED_c34243/f2p2/1159	1	p1	(T)11	11	937	947
i2_HQ_CCSEED_c6586/f2p0/2762	1	p1	(C)16	16	2748	2763
i2_HQ_CCSEED_c16163/f4p0/2489	1	p2	(CT)16	32	146	177
i2_HQ_CCSEED_c16166/f8p4/2893	1	p2	(TA)7	14	2520	2533
i1_HQ_CCSEED_c34301/f2p16/1160	1	p1	(T)16	16	526	541
i1_HQ_CCSEED_c34301/f2p16/1160	2	p5	(CGAGT)5	25	903	927
i2_HQ_CCSEED_c2013/f2p10/2798	1	p1	(T)15	15	89	103
i2_HQ_CCSEED_c2013/f2p10/2798	2	p3	(ACT)5	15	945	959
i2_HQ_CCSEED_c6732/f2p1/2790	1	p2	(AC)6	12	85	96
i1_HQ_CCSEED_c34433/f4p3/1959	1	p2	(CT)7	14	47	60
i1_HQ_CCSEED_c34433/f4p3/1959	2	p3	(CAA)8	24	346	369
i1_HQ_CCSEED_c34694/f4p0/1892	1	p2	(AG)8	16	127	142
i2_HQ_CCSEED_c7048/f2p5/3035	1	p3	(TCT)5	15	2962	2976
i2_HQ_CCSEED_c7134/f2p5/2274	1	p3	(TCC)5	15	195	209
i1_HQ_CCSEED_c50163/f3p0/1186	1	p2	(TC)11	22	86	107
i1_HQ_CCSEED_c50163/f3p0/1186	2	p1	(T)10	10	260	269
i2_HQ_CCSEED_c7226/f3p2/2156	1	c	(AG)9ttgggggaga(AG)6	40	163	202
i2_HQ_CCSEED_c7226/f3p2/2156	2	p3	(ACC)5	15	428	442
i2_HQ_CCSEED_c7226/f3p2/2156	3	p3	(GAG)5	15	1197	1211
i2_HQ_CCSEED_c2091/f9p4/2418	1	p1	(C)12	12	85	96
i2_HQ_CCSEED_c2097/f3p0/2352	1	p1	(A)10	10	404	413
i2_HQ_CCSEED_c2123/f6p0/2571	1	p2	(TA)6	12	37	48
i2_HQ_CCSEED_c2123/f6p0/2571	2	p3	(ACC)5	15	1644	1658
i2_HQ_CCSEED_c7515/f2p2/2726	1	p2	(CT)6	12	32	43
i2_HQ_CCSEED_c7515/f2p2/2726	2	p2	(CT)7	14	176	189
i2_HQ_CCSEED_c7515/f2p2/2726	3	c	(AT)12gagttgatcttttattgcgtttttgatctgttac(AT)7	72	437	508
i2_HQ_CCSEED_c2136/f5p1/3011	1	c	(CT)8cctctctaaattaaacccact(TC)8taaaatatttcccccct(TTC)6	88	29	116
i2_HQ_CCSEED_c17436/f3p3/2738	1	p2	(TC)11	22	74	95
i2_HQ_CCSEED_c17436/f3p3/2738	2	p1	(T)14	14	329	342
i2_HQ_CCSEED_c7620/f3p1/2303	1	p2	(TC)7	14	62	75
i2_HQ_CCSEED_c2168/f2p0/2182	1	p2	(TC)6	12	196	207
i2_HQ_CCSEED_c2171/f3p0/2300	1	p1	(T)10	10	1954	1963
i2_HQ_CCSEED_c7801/f2p2/2287	1	p2	(AG)6	12	119	130
i2_HQ_CCSEED_c17506/f5p5/2823	1	p1	(T)11	11	87	97
i2_HQ_CCSEED_c7917/f2p3/2626	1	p2	(AG)7	14	70	83
i2_HQ_CCSEED_c7917/f2p3/2626	2	p1	(A)10	10	2486	2495
i2_HQ_CCSEED_c17556/f4p8/2562	1	p2	(AT)9	18	2358	2375
i2_HQ_CCSEED_c17577/f3p3/2875	1	p2	(TA)7	14	2569	2582
i2_HQ_CCSEED_c2246/f2p0/2820	1	p2	(AG)11	22	89	110
i1_HQ_CCSEED_c50422/f2p1/1981	1	p3	(TTA)6	18	1677	1694
i1_HQ_CCSEED_c50440/f10p0/1356	1	p1	(A)13	13	88	100
i1_HQ_CCSEED_c50440/f10p0/1356	2	p3	(ACC)6	18	745	762
i2_HQ_CCSEED_c8146/f2p1/2593	1	p2	(CT)10	20	48	67
i2_HQ_CCSEED_c8255/f2p5/2761	1	p2	(CT)6	12	30	41
i2_HQ_CCSEED_c8255/f2p5/2761	2	c	(TTTTC)6tcgctcttg(T)21	60	2641	2700
i1_HQ_CCSEED_c50462/f10p0/1406	1	p6	(AACCCT)5	30	738	767
i2_HQ_CCSEED_c2300/f2p1/2315	1	p2	(CT)6	12	10	21
i2_HQ_CCSEED_c2300/f2p1/2315	2	p1	(T)14	14	2132	2145
i1_HQ_CCSEED_c36737/f2p2/1834	1	p2	(TC)8	16	32	47
i1_HQ_CCSEED_c36737/f2p2/1834	2	p2	(CT)8	16	161	176
i2_HQ_CCSEED_c17678/f2p1/2592	1	p2	(AG)12	24	90	113
i2_HQ_CCSEED_c732/f19p2/2381	1	c	(AG)6cgaggg(A)15	33	2176	2208
i2_HQ_CCSEED_c742/f10p1/2620	1	p2	(TC)8	16	66	81
i2_HQ_CCSEED_c8751/f3p3/2436	1	c	(CT)8t(TC)7	31	21	51
i2_HQ_CCSEED_c8751/f3p3/2436	2	p2	(GA)9	18	153	170
i2_HQ_CCSEED_c8751/f3p3/2436	3	c	(TCA)6aagtcaaatccataacctagaagaagagaacaacacagaacaatcagagaaagaagctactcatgaa(CAC)6	103	563	665
i2_HQ_CCSEED_c8751/f3p3/2436	4	p3	(TGG)5	15	1700	1714
i2_HQ_CCSEED_c8751/f3p3/2436	5	p2	(AG)16	32	2131	2162
i2_HQ_CCSEED_c20352/f2p4/2366	1	c	(TC)11tacttcgttgtctccgtcttttctctctgcccccaaaaccctctctttttgataacacctaactagggtt(TC)6	104	111	214
i2_HQ_CCSEED_c2389/f5p2/2219	1	p2	(CT)11	22	1	22
i2_HQ_CCSEED_c17729/f2p8/2798	1	c	(TC)7gcactatcttccatctcctcaaactga(TC)9tgactctcgcactgtcttccctctcttcaccgatctctatactcttcgatctctgtactctccgatctg(TC)8gctctccgtctatatacacatc(AT)11	188	66	253
i2_HQ_CCSEED_c17729/f2p8/2798	2	p2	(TA)10	20	2176	2195
i2_HQ_CCSEED_c20721/f2p0/2775	1	c	(AG)9tcacagagagtccaatctcatcgttcgctgcagtgttcgttttc(TA)10	82	9	90
i2_HQ_CCSEED_c20721/f2p0/2775	2	p3	(CAC)5	15	1304	1318
i2_HQ_CCSEED_c2453/f4p4/2785	1	p1	(T)17	17	2697	2713
i2_HQ_CCSEED_c2461/f6p3/2597	1	p2	(AG)10	20	142	161
i2_HQ_CCSEED_c2461/f6p3/2597	2	p1	(A)11	11	2564	2574
i2_HQ_CCSEED_c2489/f5p1/2250	1	p2	(TC)6	12	56	67
i2_HQ_CCSEED_c17807/f4p1/2670	1	p1	(T)11	11	178	188
i2_HQ_CCSEED_c17807/f4p1/2670	2	p1	(A)16	16	2633	2648
i2_HQ_CCSEED_c2498/f10p2/2522	1	c*	(CCATC)6(TC)10*	48	44	91
i2_HQ_CCSEED_c32830/f2p1/2936	1	p2	(TA)8	16	2840	2855
i2_HQ_CCSEED_c9534/f6p2/2671	1	c	(CT)11cctccatggacacaccttctttagctcgcactgcaaaaccctaaaatcccttct(TC)16	108	40	147
i2_HQ_CCSEED_c2504/f2p9/2709	1	p1	(T)40	40	1	40
i2_HQ_CCSEED_c2504/f2p9/2709	2	c	(CT)9atac(AT)10	42	569	610
i2_HQ_CCSEED_c9620/f2p5/3653	1	p1	(T)11	11	1541	1551
i2_HQ_CCSEED_c9620/f2p5/3653	2	p1	(T)10	10	2065	2074
i2_HQ_CCSEED_c17836/f3p0/2803	1	p1	(A)14	14	2417	2430
i2_HQ_CCSEED_c1257/f3p2/2358	1	c	(GA)8ggggacagatgagaattgggttgaagaagttttgcttcgattctttccgcaattaaaggctcagaaggactcaaattc(TA)7(GA)8	124	388	511
i2_HQ_CCSEED_c2531/f5p1/2393	1	p1	(T)19	19	2270	2288
i2_HQ_CCSEED_c22243/f2p0/2346	1	p3	(TAA)5	15	1075	1089
i2_HQ_CCSEED_c32864/f2p0/2992	1	p3	(TCT)5	15	250	264
i2_HQ_CCSEED_c1310/f11p7/2352	1	c	(TA)13aatcacaatctctgtgaagtgttttttgtgt(TC)15	87	54	140
i2_HQ_CCSEED_c1310/f11p7/2352	2	p3	(ATG)6	18	1526	1543
i2_HQ_CCSEED_c1327/f9p1/2575	1	p3	(GAA)6	18	82	99
i2_HQ_CCSEED_c1327/f9p1/2575	2	p1	(T)10	10	2465	2474
i2_HQ_CCSEED_c17891/f2p6/2940	1	p1	(T)14	14	2400	2413
i2_HQ_CCSEED_c32924/f2p0/2277	1	p2	(CT)10	20	42	61
i2_HQ_CCSEED_c32930/f2p3/2829	1	p1	(T)10	10	98	107
i2_HQ_CCSEED_c32930/f2p3/2829	2	c	(GA)8t(AG)8	33	211	243
i2_HQ_CCSEED_c32930/f2p3/2829	3	p3	(TGA)7	21	638	658
i2_HQ_CCSEED_c17917/f2p3/2161	1	c	(AG)7aagag(A)18	37	11	47
i2_HQ_CCSEED_c44415/f15p2/2112	1	p2	(CT)7	14	46	59
i2_HQ_CCSEED_c32942/f2p0/2493	1	p3	(GAG)5	15	140	154
i2_HQ_CCSEED_c32942/f2p0/2493	2	p1	(A)15	15	557	571
i2_HQ_CCSEED_c32942/f2p0/2493	3	p1	(T)11	11	697	707
i2_HQ_CCSEED_c32942/f2p0/2493	4	p1	(A)10	10	825	834
i2_HQ_CCSEED_c32942/f2p0/2493	5	p1	(T)10	10	1110	1119
i2_HQ_CCSEED_c2623/f7p5/2496	1	p2	(TC)8	16	40	55
i2_HQ_CCSEED_c44437/f4p3/2152	1	p2	(AG)16	32	26	57
i2_HQ_CCSEED_c44437/f4p3/2152	2	p3	(TCT)6	18	890	907
i2_HQ_CCSEED_c44437/f4p3/2152	3	p2	(TC)13	26	1754	1779
i2_HQ_CCSEED_c10463/f2p3/2483	1	p2	(CT)11	22	123	144
i2_HQ_CCSEED_c10463/f2p3/2483	2	p2	(GA)6	12	332	343
i2_HQ_CCSEED_c2630/f3p0/2233	1	p2	(CT)6	12	2115	2126
i2_HQ_CCSEED_c44442/f7p8/2103	1	p2	(GA)14	28	77	104
i2_HQ_CCSEED_c44442/f7p8/2103	2	p2	(AT)11	22	1772	1793
i2_HQ_CCSEED_c44442/f7p8/2103	3	p1	(T)14	14	1897	1910
i2_HQ_CCSEED_c44459/f12p0/2545	1	p2	(CT)11	22	60	81
i2_HQ_CCSEED_c10573/f2p2/2463	1	p2	(TC)19	38	8	45
i2_HQ_CCSEED_c10573/f2p2/2463	2	p1	(T)15	15	200	214
i2_HQ_CCSEED_c10573/f2p2/2463	3	p2	(AG)10	20	519	538
i2_HQ_CCSEED_c23920/f2p1/2354	1	c	(TC)16(TA)10	52	49	100
i2_HQ_CCSEED_c2671/f2p4/2338	1	p3	(CAT)5	15	679	693
i2_HQ_CCSEED_c44485/f2p1/2457	1	p3	(AGC)5	15	58	72
i2_HQ_CCSEED_c44485/f2p1/2457	2	p1	(T)13	13	2363	2375
i2_HQ_CCSEED_c24055/f2p0/2242	1	c	(CT)7cgagacatctgtctctcttcttttccatggaacctcaccaatggccgttacattca(TC)15	100	122	221
i2_HQ_CCSEED_c44495/f3p3/2219	1	p1	(T)28	28	18	45
i2_HQ_CCSEED_c44495/f3p3/2219	2	c	(TCA)6aagtcaaatccataacctagaagaagagaacaacacagaacaatcagagaaagaagctactcatgaa(CAC)6	103	378	480
i2_HQ_CCSEED_c44495/f3p3/2219	3	p3	(TGG)5	15	1515	1529
i2_HQ_CCSEED_c44495/f3p3/2219	4	p2	(AG)15	30	1946	1975
i2_HQ_CCSEED_c10794/f2p0/2257	1	c	(TC)7ccccctaaaccctaactccgaaacactttccggctatc(CT)6	64	26	89
i2_HQ_CCSEED_c18039/f2p1/2954	1	p2	(TC)6	12	62	73
i2_HQ_CCSEED_c10877/f2p2/2558	1	p3	(CCG)5	15	138	152
i2_HQ_CCSEED_c18098/f2p2/2826	1	p2	(GA)13	26	27	52
i2_HQ_CCSEED_c18098/f2p2/2826	2	p2	(TA)10	20	2588	2607
i2_HQ_CCSEED_c35324/f2p1/2310	1	p2	(AC)6	12	1	12
i2_HQ_CCSEED_c11248/f4p1/2656	1	p3	(AGA)5	15	971	985
i2_HQ_CCSEED_c18320/f2p1/2196	1	p2	(GA)14	28	1	28
i2_HQ_CCSEED_c3252/f2p2/2190	1	p2	(AG)9	18	327	344
i2_HQ_CCSEED_c18555/f2p0/2355	1	c	(A)14g(A)83ttaaaaaatg(T)14	122	62	183
i2_HQ_CCSEED_c18555/f2p0/2355	2	p1	(T)12	12	936	947
i2_HQ_CCSEED_c18555/f2p0/2355	3	p2	(TA)6	12	1076	1087
i2_HQ_CCSEED_c11652/f3p1/2910	1	p3	(CAG)6	18	352	369
i2_HQ_CCSEED_c11652/f3p1/2910	2	p3	(ACC)5	15	859	873
i2_HQ_CCSEED_c11652/f3p1/2910	3	p3	(ATC)5	15	2411	2425
i2_HQ_CCSEED_c26206/f2p0/2663	1	p2	(AT)6	12	2629	2640
i2_HQ_CCSEED_c18930/f2p0/2563	1	p3	(CAA)5	15	1264	1278
i2_HQ_CCSEED_c26633/f2p5/2824	1	p2	(CT)7	14	74	87
i2_HQ_CCSEED_c26633/f2p5/2824	2	p1	(T)10	10	589	598
i2_HQ_CCSEED_c26633/f2p5/2824	3	p3	(TTA)12	36	1894	1929
i2_HQ_CCSEED_c26633/f2p5/2824	4	p1	(T)10	10	2451	2460
i2_HQ_CCSEED_c38472/f2p0/2694	1	p2	(AT)11	22	457	478
i2_HQ_CCSEED_c38472/f2p0/2694	2	p6	(ACAAGA)6	36	1185	1220
i2_HQ_CCSEED_c38472/f2p0/2694	3	c	(GCA)5(ACA)6	33	2118	2150
i2_HQ_CCSEED_c44806/f11p3/2179	1	p2	(TC)11	22	45	66
i2_HQ_CCSEED_c44806/f11p3/2179	2	p1	(T)24	24	1903	1926
i2_HQ_CCSEED_c44857/f6p4/2073	1	p3	(CCA)9	27	928	954
i2_HQ_CCSEED_c44857/f6p4/2073	2	p1	(T)16	16	1914	1929
i3_HQ_CCSEED_c1423/f3p0/3225	1	c	(TC)16tttcttctctctctctgttgttgtgttctctgagagggagtgagagaaagatacaa(AT)8	104	61	164
i3_HQ_CCSEED_c1423/f3p0/3225	2	p1	(A)10	10	270	279
i3_HQ_CCSEED_c1423/f3p0/3225	3	c	(ACC)8aaggtatcttcagtttctcaaatgggttcgagagagcccaacacgaacagcaacag(CAA)5	95	621	715
i3_HQ_CCSEED_c1423/f3p0/3225	4	p3	(GGT)5	15	1745	1759
i3_HQ_CCSEED_c1423/f3p0/3225	5	p3	(AAG)6	18	2376	2393
i3_HQ_CCSEED_c1423/f3p0/3225	6	p3	(ACA)6	18	2582	2599
i2_HQ_CCSEED_c27443/f2p2/2156	1	p2	(AG)7	14	42	55
i3_HQ_CCSEED_c24401/f5p0/3152	1	c	(CT)8gtgaaaaccctccatcgccatttctatctcacacccaccgacctcgagttgaccccacttcttgattcacttcaattgatttccaa(CT)6	114	12	125
i3_HQ_CCSEED_c24401/f5p0/3152	2	p3	(TCT)6	18	3003	3020
i2_HQ_CCSEED_c27711/f2p2/2366	1	p1	(A)10	10	2275	2284
i2_HQ_CCSEED_c41431/f4p0/2083	1	c	(GCA)6(CAA)7	39	1529	1567
i3_HQ_CCSEED_c24473/f3p3/3081	1	p2	(TC)12	24	62	85
i3_HQ_CCSEED_c1560/f3p4/3908	1	p2	(TC)6	12	38	49
i3_HQ_CCSEED_c1560/f3p4/3908	2	p1	(T)10	10	3769	3778
i2_HQ_CCSEED_c28773/f2p1/2067	1	p3	(CGA)5	15	8	22
i2_HQ_CCSEED_c28773/f2p1/2067	2	p2	(TC)16	32	132	163
i3_HQ_CCSEED_c1592/f4p0/3814	1	p2	(TA)6	12	1746	1757
i3_HQ_CCSEED_c1592/f4p0/3814	2	c	(TAT)5(TTA)5	30	3760	3789
i3_HQ_CCSEED_c10133/f2p3/3830	1	p1	(T)10	10	3582	3591
i3_HQ_CCSEED_c1619/f3p0/3378	1	p2	(TC)16	32	47	78
i3_HQ_CCSEED_c1619/f3p0/3378	2	p1	(A)11	11	3192	3202
i3_HQ_CCSEED_c24542/f5p23/3748	1	p5	(ACCCA)5	25	61	85
i3_HQ_CCSEED_c24558/f9p2/3535	1	p2	(CT)18	36	50	85
i3_HQ_CCSEED_c1684/f7p1/3213	1	p2	(CT)11	22	84	105
i2_HQ_CCSEED_c30580/f21p2/2333	1	p2	(GA)6	12	48	59
i2_HQ_CCSEED_c30580/f21p2/2333	2	p3	(CCG)6	18	161	178
i3_HQ_CCSEED_c1713/f5p0/3425	1	c*	(TCT)11(TC)15*	60	94	153
i2_HQ_CCSEED_c30632/f13p5/2435	1	p2	(CT)13	26	60	85
i2_HQ_CCSEED_c30639/f2p2/2474	1	c	(A)12g(A)11cgagagagacagtgaagagcgaaacagagtatagagacagaagaaggaagatgtgaag(GA)7	96	15	110
i2_HQ_CCSEED_c43760/f14p3/2211	1	p2	(TC)7	14	234	247
i2_HQ_CCSEED_c30659/f14p4/2171	1	p2	(CT)13	26	126	151
i2_HQ_CCSEED_c30703/f7p0/2327	1	p2	(GA)17	34	73	106
i2_HQ_CCSEED_c43791/f11p2/2410	1	p3	(CCG)5	15	138	152
i2_HQ_CCSEED_c45381/f5p7/2155	1	p2	(CT)8	16	38	53
i3_HQ_CCSEED_c12773/f2p32/3532	1	p2	(AT)6	12	3335	3346
i2_HQ_CCSEED_c30788/f4p0/2751	1	p2	(AG)19	38	108	145
i3_HQ_CCSEED_c13244/f2p0/3166	1	p2	(TA)9	18	185	202
i3_HQ_CCSEED_c13244/f2p0/3166	2	p1	(T)13	13	2199	2211
i2_HQ_CCSEED_c30839/f2p0/2251	1	p2	(AG)7	14	32	45
i2_HQ_CCSEED_c30839/f2p0/2251	2	p1	(A)14	14	316	329
i3_HQ_CCSEED_c24684/f4p2/3085	1	p3	(CAC)9	27	362	388
i3_HQ_CCSEED_c24684/f4p2/3085	2	p1	(T)10	10	3013	3022
i3_HQ_CCSEED_c13756/f2p4/4008	1	c	(C)11tctctctctagaaggaaacccacccccc(CT)13	65	25	89
i3_HQ_CCSEED_c13756/f2p4/4008	2	p1	(A)11	11	236	246
i2_HQ_CCSEED_c43878/f2p0/2077	1	p2	(CT)6	12	68	79
i2_HQ_CCSEED_c43878/f2p0/2077	2	c	(TC)8(TA)14tcttcattatcgtcatcgtgtgattgaaatttgaatgctctgtgaaaaccactgcgattgaatatcagtgtcatttgaaagctaattttgaacct(AG)7	153	277	429
i3_HQ_CCSEED_c1863/f3p3/3169	1	c	(C)18(TC)6	30	58	87
i3_HQ_CCSEED_c1863/f3p3/3169	2	p1	(A)10	10	331	340
i2_HQ_CCSEED_c43936/f4p3/2455	1	c	(CT)7t(TC)8ctctagacaaaaaaaatgaactggaacccttcttgaattcagtattactcatattaccagctgtctgtttatgtttccacagtttggaagcagacag(GA)8	144	120	263
i2_HQ_CCSEED_c43936/f4p3/2455	2	p3	(CAC)6	18	741	758
i2_HQ_CCSEED_c43936/f4p3/2455	3	p3	(TGG)5	15	1793	1807
i2_HQ_CCSEED_c43936/f4p3/2455	4	p2	(AG)8	16	2224	2239
i3_HQ_CCSEED_c14550/f2p0/3038	1	p3	(TGG)11	33	2492	2524
i2_HQ_CCSEED_c31127/f3p0/2116	1	p2	(GA)10	20	85	104
i3_HQ_CCSEED_c1948/f2p1/3418	1	p2	(TC)14	28	29	56
i3_HQ_CCSEED_c1948/f2p1/3418	2	p3	(AGA)11	33	237	269
i3_HQ_CCSEED_c1948/f2p1/3418	3	c	(CAA)7catccgcagcagcaactgcagatgcagcagctcttattgcagaggcatgctcaacaggcacagcaacaacagcaacaacaacagcaa(CAG)7caacaacagcaggcacagcagcag(CAA)5(CAG)6	186	637	822
i2_HQ_CCSEED_c31412/f3p6/2121	1	p3	(ATG)5	15	327	341
i3_HQ_CCSEED_c16016/f16p1/3671	1	p2	(TC)9	18	89	106
i3_HQ_CCSEED_c16016/f16p1/3671	2	p1	(T)10	10	3568	3577
i2_HQ_CCSEED_c44009/f14p3/2781	1	p2	(AG)12	24	49	72
i2_HQ_CCSEED_c44009/f14p3/2781	2	p1	(T)14	14	2768	2781
i3_HQ_CCSEED_c16024/f20p2/3186	1	p2	(TA)8	16	2844	2859
i2_HQ_CCSEED_c44013/f3p3/2445	1	p2	(CT)12	24	19	42
i2_HQ_CCSEED_c44013/f3p3/2445	2	p1	(A)14	14	2130	2143
i2_HQ_CCSEED_c44025/f2p7/2141	1	p2	(CT)9	18	5	22
i3_HQ_CCSEED_c16065/f12p0/3754	1	p2	(AG)7	14	170	183
i3_HQ_CCSEED_c16065/f12p0/3754	2	p3	(AAG)5	15	708	722
i2_HQ_CCSEED_c31722/f7p0/2113	1	p2	(TC)6	12	72	83
i2_HQ_CCSEED_c31722/f7p0/2113	2	p3	(TGA)8	24	682	705
i3_HQ_CCSEED_c2016/f2p0/3887	1	p1	(T)14	14	3770	3783
i3_HQ_CCSEED_c16185/f3p0/3878	1	p2	(TC)8	16	44	59
i3_HQ_CCSEED_c16185/f3p0/3878	2	c	(T)11ataattatattaatgagataaaatgtagtagtaagtactggtgacttgtatggagatctatcgttcagtaggaaataattatgtatatctattttacacc(T)17	128	3723	3850
i2_HQ_CCSEED_c44093/f2p1/2084	1	p2	(CT)11	22	271	292
i2_HQ_CCSEED_c44093/f2p1/2084	2	p3	(GGA)6	18	906	923
i2_HQ_CCSEED_c44093/f2p1/2084	3	p3	(TGG)6	18	1655	1672
i2_HQ_CCSEED_c44120/f2p0/2115	1	p1	(A)11	11	684	694
i2_HQ_CCSEED_c44129/f2p1/2110	1	p2	(CT)6	12	17	28
i3_HQ_CCSEED_c2056/f2p1/3552	1	c	(TAATAC)7(TAA)14	84	2442	2525
i3_HQ_CCSEED_c2056/f2p1/3552	2	p3	(GAT)8	24	2652	2675
i3_HQ_CCSEED_c2058/f2p0/3185	1	p5	(TTTTC)6	30	783	812
i3_HQ_CCSEED_c2058/f2p0/3185	2	p1	(T)11	11	2767	2777
i2_HQ_CCSEED_c44155/f2p0/2122	1	p2	(CT)8	16	37	52
i3_HQ_CCSEED_c175/f10p0/3333	1	p1	(A)10	10	3122	3131
i3_HQ_CCSEED_c16314/f5p1/3484	1	c	(AT)10ctctctctcactcctctcctctgcaactccccctttcccttctctctcatcactcgtcaagcactacccaccaactcaactcacccat(TC)14	136	154	289
i2_HQ_CCSEED_c44208/f5p0/2094	1	p3	(TTC)5	15	2066	2080
i3_HQ_CCSEED_c353/f16p0/3412	1	p2	(GA)6	12	48	59
i3_HQ_CCSEED_c380/f15p0/3541	1	p2	(TC)13	26	69	94
i2_HQ_CCSEED_c32774/f3p1/2730	1	p2	(TC)6	12	124	135
i4_HQ_CCSEED_c1461/f2p0/4998	1	c	(ACAA)5ttcccagaaaatatttactagggttatcaacgcattgattttatttctaatcttacatctttctgat(TC)6	99	85	183
i4_HQ_CCSEED_c1461/f2p0/4998	2	p1	(T)17	17	974	990
i3_HQ_CCSEED_c2138/f2p3/3769	1	c	(GA)14gcactttatttattgagtttgagatatttgttttttattgagtctgagatatttgt(TTC)8tctgtggatgggggattttaggaggagggaacaaagcaacagctacaaccaccacctactcttcaaatttcagtcatcaa(CAT)5	203	53	255
i3_HQ_CCSEED_c2138/f2p3/3769	2	p1	(T)11	11	3553	3563
i2_HQ_CCSEED_c44258/f12p0/2180	1	p2	(TC)6	12	53	64
i2_HQ_CCSEED_c44258/f12p0/2180	2	c	(TC)6tt(TC)10	34	476	509
i2_HQ_CCSEED_c44258/f12p0/2180	3	p3	(ACC)7	21	1181	1201
i2_HQ_CCSEED_c44258/f12p0/2180	4	p3	(CAC)5	15	1434	1448
i2_HQ_CCSEED_c44258/f12p0/2180	5	c	(AG)7gggttcaaatggggttggaa(GGT)6	52	1872	1923
i2_HQ_CCSEED_c44258/f12p0/2180	6	c	(A)12g(A)17	30	2034	2063
i3_HQ_CCSEED_c752/f3p0/3284	1	p2	(GA)10	20	40	59
i4_HQ_CCSEED_c1501/f2p2/5007	1	p2	(CA)8	16	75	90
i4_HQ_CCSEED_c1508/f2p3/4761	1	p2	(CT)21	42	69	110
i4_HQ_CCSEED_c1508/f2p3/4761	2	p1	(T)12	12	4494	4505
i3_HQ_CCSEED_c928/f6p0/3253	1	p2	(TC)13	26	82	107
i3_HQ_CCSEED_c928/f6p0/3253	2	p1	(T)10	10	3093	3102
i3_HQ_CCSEED_c17002/f3p0/3599	1	p3	(TAA)5	15	2455	2469
i3_HQ_CCSEED_c17002/f3p0/3599	2	p3	(GAT)5	15	2596	2610
i2_HQ_CCSEED_c44345/f6p4/2114	1	p2	(CT)13	26	2	27
i2_HQ_CCSEED_c44345/f6p4/2114	2	p1	(T)12	12	1744	1755
i3_HQ_CCSEED_c2231/f2p2/3600	1	p2	(TA)8	16	3471	3486
i3_HQ_CCSEED_c1005/f6p0/3278	1	p3	(AGA)13	39	109	147
i3_HQ_CCSEED_c1005/f6p0/3278	2	c	(CAA)7catccgcagcagcaactgcagatgcagcagctcttattgcagaggcatgctcaacaggcacagcaacaacagcaacaacaacagcaa(CAG)10caacagcaggcacagcagcag(CAA)5(CAG)6	192	509	700
i3_HQ_CCSEED_c1005/f6p0/3278	3	p1	(T)10	10	3055	3064
i2_HQ_CCSEED_c44357/f6p0/2153	1	c	(AG)10cgac(AG)8	40	40	79
i3_HQ_CCSEED_c2262/f2p3/3755	1	p3	(TGG)7	21	196	216
i4_HQ_CCSEED_c763/f6p0/5003	1	c*	(T)29(TC)6*(CT)7caaatttgcgtcctctgtttttctctgtaaaagaaagtgttgtttcaattatcgaattcc(CT)14aagatcatgctatcatatatgctctg(AT)7	182	1	182
i4_HQ_CCSEED_c763/f6p0/5003	2	p1	(T)13	13	4881	4893
i4_HQ_CCSEED_c1583/f2p4/4792	1	p2	(TC)8	16	7	22
i4_HQ_CCSEED_c1583/f2p4/4792	2	p3	(AGC)5	15	4404	4418
i3_HQ_CCSEED_c2289/f2p2/3967	1	c	(AG)8acataattt(GA)6	37	28	64
i3_HQ_CCSEED_c2289/f2p2/3967	2	p2	(AG)7	14	390	403
i4_HQ_CCSEED_c800/f4p0/4386	1	p1	(A)14	14	4322	4335
i3_HQ_CCSEED_c17101/f2p0/3475	1	p2	(AG)12	24	88	111
i3_HQ_CCSEED_c17101/f2p0/3475	2	p2	(AT)6	12	1055	1066
i3_HQ_CCSEED_c17101/f2p0/3475	3	p2	(TC)12	24	1502	1525
i3_HQ_CCSEED_c2301/f3p0/3313	1	p2	(AT)9	18	351	368
i3_HQ_CCSEED_c2301/f3p0/3313	2	p1	(T)17	17	3121	3137
i4_HQ_CCSEED_c841/f5p0/4859	1	p3	(CAC)5	15	104	118
i4_HQ_CCSEED_c868/f4p0/4975	1	p2	(GA)8	16	30	45
i5_HQ_CCSEED_c882/f2p5/5596	1	p2	(CT)18	36	28	63
i4_HQ_CCSEED_c1640/f2p1/4561	1	p2	(CT)11	22	15	36
i3_HQ_CCSEED_c1304/f7p0/3652	1	p2	(TC)9	18	95	112
i4_HQ_CCSEED_c960/f3p0/4773	1	p2	(AG)9	18	90	107
i4_HQ_CCSEED_c960/f3p0/4773	2	c	(GGA)8gttgga(GGT)6	48	357	404
i3_HQ_CCSEED_c17193/f2p1/3623	1	p2	(TA)7	14	3583	3596
i3_HQ_CCSEED_c2406/f2p68/3204	1	p2	(CT)7	14	23	36
i3_HQ_CCSEED_c2867/f2p2/3200	1	c	(AT)8(AG)10	36	303	338
i3_HQ_CCSEED_c2956/f2p1/3130	1	p2	(GA)16	32	76	107
i3_HQ_CCSEED_c3039/f2p0/3109	1	p3	(TGG)5	15	2483	2497
i0_LQ_CCSEED_c2853/f1p1/902	1	p1	(A)13	13	790	802
i3_HQ_CCSEED_c22081/f2p0/3194	1	p2	(GA)10	20	2978	2997
i4_HQ_CCSEED_c1056/f3p3/4201	1	p2	(TC)7	14	15	28
i4_HQ_CCSEED_c1056/f3p3/4201	2	p1	(T)15	15	3892	3906
i4_HQ_CCSEED_c1058/f3p3/4992	1	p2	(AG)13	26	40	65
i4_HQ_CCSEED_c1058/f3p3/4992	2	p1	(T)10	10	463	472
i3_HQ_CCSEED_c23135/f2p1/3027	1	p2	(GA)14	28	76	103
i3_HQ_CCSEED_c4209/f2p34/3106	1	p2	(TC)10	20	8	27
i3_HQ_CCSEED_c23182/f2p6/3060	1	p2	(TC)10	20	8	27
i3_HQ_CCSEED_c23188/f2p1/3020	1	p2	(TC)12	24	114	137
i3_HQ_CCSEED_c23188/f2p1/3020	2	p1	(T)10	10	2544	2553
i5_HQ_CCSEED_c7475/f53p0/5938	1	c	(TC)6atcaagtctgggctctcttcgtcccttatcggctcacgtgttctcactttcttgctctatcaacagc(AG)7aattct(AG)7	113	37	149
i5_HQ_CCSEED_c7475/f53p0/5938	2	p2	(GT)8	16	389	404
i3_HQ_CCSEED_c5238/f2p4/3275	1	p1	(A)13	13	3122	3134
i3_HQ_CCSEED_c24259/f15p4/3437	1	p2	(CT)6	12	171	182
i0_LQ_CCSEED_c3046/f1p0/793	1	p3	(GCG)5	15	691	705
i3_HQ_CCSEED_c5588/f2p13/3289	1	p2	(AG)6	12	131	142
i4_HQ_CCSEED_c13008/f20p4/4702	1	p1	(T)16	16	4638	4653
i5_HQ_CCSEED_c7520/f16p0/5242	1	c	(TC)7taccaagttttctttaacctgat(TC)15	67	190	256
i5_HQ_CCSEED_c7520/f16p0/5242	2	p3	(GCA)5	15	3295	3309
i3_HQ_CCSEED_c5649/f2p0/3318	1	p1	(T)11	11	131	141
i3_HQ_CCSEED_c5649/f2p0/3318	2	c	(AGC)8aaccacaacaaccacagcacccacagcagcagcaacaacaacaactgcagatgcagcagctcttatttcagaggcacgct(CAG)5(CAA)8	143	542	684
i4_HQ_CCSEED_c13030/f29p0/4925	1	c	(T)14gagtcctgtctccgatgcatttctactagtaaacgctcaatttcaactatc(TG)8ttctgattctcgttttcttcgattttctttgattcttgatctgtttgttttctatcatttccattttccaggtaaatttcaccccaacgc(CT)15	201	168	368
i4_HQ_CCSEED_c13030/f29p0/4925	2	p2	(CT)9	18	624	641
i0_LQ_CCSEED_c3119/f1p5/773	1	p2	(AG)16	32	78	109
i0_LQ_CCSEED_c3119/f1p5/773	2	p3	(GTC)5	15	243	257
i3_HQ_CCSEED_c24333/f2p6/3428	1	c	(TTC)7tctgtggatgggggattttaggaggagggaacaaagcaacagctacaaccaccacctactcttcaaatttcagtcatcac(CAT)7	122	32	153
i4_HQ_CCSEED_c1268/f2p0/4780	1	c	(TG)8ttctgattctcgttttcttcgattttctttgattcttgatctgtttgttttctatcatttccattttccaggtaaatttcaccccaacgc(CT)18	142	4	145
i4_HQ_CCSEED_c1268/f2p0/4780	2	p2	(CT)9	18	401	418
i5_HQ_CCSEED_c7589/f6p8/5974	1	p2	(CT)9	18	16	33
i4_HQ_CCSEED_c1294/f2p0/4726	1	p3	(CAC)5	15	106	120
i4_HQ_CCSEED_c13106/f11p0/4709	1	p2	(CT)10	20	105	124
i4_HQ_CCSEED_c1319/f2p0/4880	1	p2	(TC)8	16	87	102
i4_HQ_CCSEED_c1319/f2p0/4880	2	p3	(AGC)5	15	4433	4447
i4_HQ_CCSEED_c13185/f5p0/4942	1	c	(TC)13tgcgaattttccaaagaagatct(CA)10cgcacacaaaccgctacgaactttctctccaattctctctcaccccctccaacacgtttcaagc(CT)8	149	137	285
i4_HQ_CCSEED_c13185/f5p0/4942	2	p1	(T)13	13	4668	4680
i0_LQ_CCSEED_c4793/f1p0/968	1	p2	(CT)8	16	64	79
i0_LQ_CCSEED_c4793/f1p0/968	2	p2	(GA)6	12	268	279
i4_HQ_CCSEED_c13226/f3p0/4846	1	p2	(TC)6	12	211	222
i4_HQ_CCSEED_c13226/f3p0/4846	2	p3	(TTA)5	15	498	512
i4_HQ_CCSEED_c13226/f3p0/4846	3	p1	(T)14	14	870	883
i4_HQ_CCSEED_c13226/f3p0/4846	4	p1	(T)10	10	2126	2135
i4_HQ_CCSEED_c13226/f3p0/4846	5	c*	(T)10cgaatt(A)13(AC)13*	54	2788	2841
i4_HQ_CCSEED_c13226/f3p0/4846	6	p1	(A)11	11	3222	3232
i4_HQ_CCSEED_c13226/f3p0/4846	7	c	(ATT)10(ATC)7	51	4015	4065
i4_HQ_CCSEED_c13282/f2p0/4117	1	c	(CT)7gtctctggttcgaaaaaaggcctcacatcacagagcacaaagctcacgaagcaaagaagaagaactccgtatcaaggttgatacttgag(AT)8(AG)9g(GA)12	162	17	178
i4_HQ_CCSEED_c13282/f2p0/4117	2	p1	(T)12	12	3947	3958
i4_HQ_CCSEED_c1455/f2p0/5019	1	c	(AG)9a(AG)6	31	20	50
i0_LQ_CCSEED_c6719/f1p1/944	1	p3	(GAC)5	15	585	599
i4_HQ_CCSEED_c13363/f4p0/4099	1	c	(A)12gttctaaaagaaaatatcacacagaaacgcaattgtccctctttggc(CT)7	73	6	78
i0_LQ_CCSEED_c8314/f1p37/807	1	p2	(TC)9	18	13	30
i0_LQ_CCSEED_c8314/f1p37/807	2	p1	(T)20	20	696	715
i6_HQ_CCSEED_c80/f5p0/6874	1	p2	(AG)6	12	1370	1381
i6_HQ_CCSEED_c97/f3p0/6320	1	p2	(AG)6	12	4823	4834
i6_HQ_CCSEED_c97/f3p0/6320	2	p2	(AT)8	16	5625	5640
i6_HQ_CCSEED_c97/f3p0/6320	3	p2	(CT)9	18	5874	5891
i0_LQ_CCSEED_c3744/f1p0/991	1	p3	(CCT)5	15	305	319
i0_LQ_CCSEED_c3744/f1p0/991	2	p6	(GCCACC)6	36	560	595
i6_HQ_CCSEED_c147/f2p0/6934	1	p1	(T)28	28	1	28
i6_HQ_CCSEED_c147/f2p0/6934	2	p2	(GA)9	18	423	440
i6_HQ_CCSEED_c147/f2p0/6934	3	p2	(AT)10	20	667	686
i6_HQ_CCSEED_c147/f2p0/6934	4	p2	(TC)6	12	1476	1487
i6_HQ_CCSEED_c147/f2p0/6934	5	p2	(AG)6	12	5482	5493
i6_HQ_CCSEED_c147/f2p0/6934	6	p2	(AT)10	20	6284	6303
i6_HQ_CCSEED_c147/f2p0/6934	7	p2	(CT)9	18	6529	6546
i6_HQ_CCSEED_c155/f2p0/6955	1	p2	(TC)14	28	24	51
i6_HQ_CCSEED_c155/f2p0/6955	2	p3	(ATG)5	15	4515	4529
i0_LQ_CCSEED_c8548/f1p0/890	1	p2	(TC)10	20	14	33
i6_HQ_CCSEED_c1920/f2p0/7002	1	p3	(CAT)5	15	605	619
i6_HQ_CCSEED_c1920/f2p0/7002	2	p3	(TGC)5	15	2823	2837
i6_HQ_CCSEED_c1920/f2p0/7002	3	p1	(A)15	15	6962	6976
i7_HQ_CCSEED_c70/f5p0/7555	1	p2	(TC)7	14	29	42
i7_HQ_CCSEED_c70/f5p0/7555	2	p3	(CAC)5	15	7036	7050
i0_LQ_CCSEED_c7362/f1p0/738	1	p2	(TC)9	18	10	27
i0_LQ_CCSEED_c7381/f1p0/952	1	p2	(TC)9	18	30	47
i0_LQ_CCSEED_c7381/f1p0/952	2	p3	(AGT)5	15	597	611
i0_LQ_CCSEED_c7381/f1p0/952	3	p1	(T)20	20	788	807
i11_HQ_CCSEED_c43/f2p0/11170	1	p1	(T)34	34	1	34
i0_LQ_CCSEED_c5916/f1p6/707	1	p1	(T)29	29	1	29
i0_LQ_CCSEED_c7613/f1p2/826	1	p3	(CAT)5	15	89	103
i0_LQ_CCSEED_c7613/f1p2/826	2	c	(CTC)8gtctatggtggggtc(AGG)5	54	389	442
i5_HQ_CCSEED_c636/f3p0/5208	1	p2	(TC)8	16	223	238
i0_LQ_CCSEED_c9153/f1p0/786	1	p3	(GAA)6	18	156	173
i0_LQ_CCSEED_c5998/f1p0/849	1	c	(CCA)6(TCA)5	33	85	117
i0_LQ_CCSEED_c5998/f1p0/849	2	c	(CTC)8gtcgtcgtctatggtggagtc(AGG)6	63	406	468
i5_HQ_CCSEED_c663/f3p0/5160	1	p2	(TC)6	12	238	249
i5_HQ_CCSEED_c663/f3p0/5160	2	p3	(TTA)5	15	525	539
i5_HQ_CCSEED_c663/f3p0/5160	3	p1	(T)13	13	897	909
i5_HQ_CCSEED_c663/f3p0/5160	4	p1	(T)10	10	2468	2477
i5_HQ_CCSEED_c663/f3p0/5160	5	c	(T)11cgaatt(A)12(CA)11	51	3130	3180
i5_HQ_CCSEED_c663/f3p0/5160	6	p1	(A)10	10	3562	3571
i5_HQ_CCSEED_c663/f3p0/5160	7	c	(ATT)10(ATC)8	54	4354	4407
i5_HQ_CCSEED_c696/f2p0/5374	1	p3	(CAC)5	15	80	94
i5_HQ_CCSEED_c696/f2p0/5374	2	p3	(CAG)5	15	705	719
i5_HQ_CCSEED_c696/f2p0/5374	3	p2	(TA)9	18	1602	1619
i5_HQ_CCSEED_c696/f2p0/5374	4	p1	(T)12	12	3440	3451
i5_HQ_CCSEED_c696/f2p0/5374	5	c	(TA)7tttgtatctctttgtaca(AT)6	44	4676	4719
i5_HQ_CCSEED_c703/f2p0/5952	1	p1	(T)15	15	5606	5620
i5_HQ_CCSEED_c709/f2p0/5321	1	c	(TC)8taccaagttttctttaacctgat(TC)15	69	131	199
i5_HQ_CCSEED_c709/f2p0/5321	2	p3	(GCA)5	15	3238	3252
i0_LQ_CCSEED_c9357/f1p1/604	1	p2	(AG)9	18	62	79
i5_HQ_CCSEED_c747/f2p0/5779	1	c	(TC)7taccaagttttctttaacctgat(TC)13	63	50	112
i5_HQ_CCSEED_c747/f2p0/5779	2	p3	(GCA)5	15	3289	3303
i5_HQ_CCSEED_c750/f2p0/5233	1	p1	(T)11	11	5053	5063
i5_HQ_CCSEED_c767/f2p0/5816	1	c	(CT)6cacgaca(TC)15	49	16	64
i5_HQ_CCSEED_c767/f2p0/5816	2	p1	(T)10	10	5519	5528
i0_LQ_CCSEED_c9541/f1p0/989	1	p2	(TC)11	22	111	132
i0_LQ_CCSEED_c9541/f1p0/989	2	p2	(AT)6	12	871	882
i5_HQ_CCSEED_c810/f2p0/5279	1	c	(TCT)5ctcttctctcttctctctctctgtctctcttc(CT)6	59	5122	5180
i5_HQ_CCSEED_c816/f2p0/5335	1	p2	(AG)6	12	1	12
i5_HQ_CCSEED_c829/f2p0/5346	1	p2	(TC)6	12	264	275
i5_HQ_CCSEED_c829/f2p0/5346	2	p3	(TTA)5	15	551	565
i5_HQ_CCSEED_c829/f2p0/5346	3	p1	(T)15	15	923	937
i5_HQ_CCSEED_c829/f2p0/5346	4	p1	(T)11	11	2675	2685
i5_HQ_CCSEED_c829/f2p0/5346	5	c*	(T)10cgaatt(A)15(AC)11*	52	3337	3388
i5_HQ_CCSEED_c829/f2p0/5346	6	p1	(A)10	10	3769	3778
i5_HQ_CCSEED_c829/f2p0/5346	7	c	(ATT)9(ATC)7	48	4562	4609
i0_LQ_CCSEED_c2372/f1p1/930	1	p1	(T)18	18	787	804
i0_LQ_CCSEED_c11843/f1p0/754	1	p2	(AG)6	12	80	91
i0_LQ_CCSEED_c12023/f1p3/937	1	p2	(GA)8	16	1	16
i0_LQ_CCSEED_c10412/f1p0/936	1	c	(C)19ttctctctctcg(CT)8	47	45	91
i0_LQ_CCSEED_c10412/f1p0/936	2	p1	(T)12	12	768	779
i0_LQ_CCSEED_c13657/f1p1/893	1	p2	(CA)7	14	8	21
i0_LQ_CCSEED_c13657/f1p1/893	2	c	(CCA)6(CAT)5	33	138	170
i0_LQ_CCSEED_c13657/f1p1/893	3	c	(CTC)8gtcgtcgtctatggtggagtc(AGG)5	60	479	538
i0_LQ_CCSEED_c13657/f1p1/893	4	p2	(TA)8	16	882	897
i0_LQ_CCSEED_c15401/f1p0/1006	1	p2	(GA)10	20	832	851
i0_LQ_CCSEED_c10750/f1p0/455	1	p2	(GA)8	16	18	33
i0_LQ_CCSEED_c12558/f1p1/868	1	c	(TGG)5aggtttaatt(GAG)12cagaagacggtgaaagttgtggaagtcaaagaagaatcagtggtattggttgatgatgattgtgaaagtggtgaagtagtactagc(AGG)5	162	115	276
i0_LQ_CCSEED_c12558/f1p1/868	2	p1	(A)13	13	583	595
i0_LQ_CCSEED_c12572/f1p7/798	1	p2	(GA)7	14	32	45
i0_LQ_CCSEED_c12699/f1p0/824	1	c	(CT)9a(TC)7	33	25	57
i0_LQ_CCSEED_c12699/f1p0/824	2	p3	(CCA)6	18	380	397
i0_LQ_CCSEED_c26680/f1p44/1004	1	c	(CT)6tctc(CT)10	36	2	37
i0_LQ_CCSEED_c26680/f1p44/1004	2	p1	(T)43	43	814	856
i0_LQ_CCSEED_c23435/f1p7/589	1	p1	(T)39	39	406	444
i0_LQ_CCSEED_c22550/f1p59/912	1	p3	(GGA)5	15	581	595
i0_LQ_CCSEED_c25032/f1p0/871	1	p2	(AG)8	16	36	51
i0_LQ_CCSEED_c28466/f1p0/821	1	p2	(CT)15	30	13	42
i0_LQ_CCSEED_c22967/f1p2/804	1	p2	(TA)6	12	773	784
i0_LQ_CCSEED_c23995/f1p3/977	1	p1	(A)10	10	508	517
i0_LQ_CCSEED_c23173/f1p0/963	1	p1	(T)10	10	949	958
i0_LQ_CCSEED_c27307/f1p4/820	1	c	(TC)8gtcgtgcat(CG)6	37	37	73
i0_LQ_CCSEED_c25931/f1p1/966	1	p2	(TC)6	12	3	14
i0_LQ_CCSEED_c25964/f1p2/751	1	p1	(A)16	16	10	25
i0_LQ_CCSEED_c25964/f1p2/751	2	p1	(T)11	11	680	690
i0_LQ_CCSEED_c24365/f1p1/759	1	p2	(GA)6	12	62	73
i0_LQ_CCSEED_c24365/f1p1/759	2	p2	(GA)6	12	203	214
i0_LQ_CCSEED_c32068/f1p0/940	1	c	(CT)11tgcatttcagtctcagcaaa(TC)11	64	13	76
i0_LQ_CCSEED_c32068/f1p0/940	2	p3	(AGT)5	15	624	638
i0_LQ_CCSEED_c32068/f1p0/940	3	p1	(T)14	14	815	828
i0_LQ_CCSEED_c27706/f1p27/546	1	c	(TC)7ctctcg(CT)8	36	40	75
i0_LQ_CCSEED_c30394/f1p0/483	1	p2	(GA)7	14	32	45
i0_LQ_CCSEED_c30394/f1p0/483	2	c	(GTT)5aaataattaactaactattggaagtggggtgatgatacttggttagggttttaaggg(AT)8	88	311	398
i0_LQ_CCSEED_c26195/f1p0/863	1	p2	(CT)9	18	1	18
i0_LQ_CCSEED_c30435/f1p0/770	1	p2	(AG)9	18	27	44
i0_LQ_CCSEED_c30435/f1p0/770	2	p1	(A)12	12	620	631
i0_LQ_CCSEED_c27837/f1p0/810	1	p2	(AG)8	16	15	30
i0_LQ_CCSEED_c29366/f1p0/975	1	p2	(TC)19	38	13	50
i0_LQ_CCSEED_c29366/f1p0/975	2	p1	(T)24	24	827	850
i0_LQ_CCSEED_c30583/f1p0/1004	1	p2	(AG)10	20	34	53
i0_LQ_CCSEED_c30583/f1p0/1004	2	p1	(T)14	14	825	838
i0_LQ_CCSEED_c28136/f1p1/859	1	p2	(TC)7	14	39	52
i0_LQ_CCSEED_c28136/f1p1/859	2	p1	(T)13	13	759	771
i0_LQ_CCSEED_c28176/f1p0/666	1	p1	(A)13	13	29	41
i0_LQ_CCSEED_c28315/f1p0/789	1	p2	(AG)6	12	8	19
i0_LQ_CCSEED_c31054/f1p0/674	1	p2	(TC)7	14	49	62
i0_LQ_CCSEED_c31104/f1p4/805	1	c	(T)12ctatttggccttctctgctcatctctcattaccactttggacctatcccccacctttttcttttcc(CT)6acacatatatcatctctctctctatatatattcatcatctcttttatgcactcataagttttattgttgtgatacatagcccatcttcaaagcaagg(GA)7	201	10	210
i0_LQ_CCSEED_c31171/f1p0/756	1	p2	(GA)6	12	40	51
i0_LQ_CCSEED_c34338/f1p1/964	1	p3	(GAA)6	18	507	524
i0_LQ_CCSEED_c34571/f1p0/607	1	p2	(TC)11	22	40	61
i1_LQ_CCSEED_c3274/f1p0/1843	1	p2	(AG)6	12	99	110
i1_LQ_CCSEED_c7261/f1p1/1604	1	p3	(CCA)6	18	79	96
i1_LQ_CCSEED_c5315/f3p1/1438	1	p2	(CT)15	30	47	76
i1_LQ_CCSEED_c3342/f1p3/1379	1	p2	(GA)14	28	70	97
i1_LQ_CCSEED_c3359/f1p3/1415	1	p1	(T)21	21	1156	1176
i1_LQ_CCSEED_c3437/f1p1/1670	1	p2	(CT)13	26	95	120
i1_LQ_CCSEED_c3437/f1p1/1670	2	p1	(T)14	14	1547	1560
i1_LQ_CCSEED_c3476/f1p0/1237	1	p3	(GCC)5	15	235	249
i1_LQ_CCSEED_c11407/f1p1/1856	1	p1	(T)11	11	612	622
i1_LQ_CCSEED_c11421/f1p1/1793	1	c	(T)11cttttc(T)16	33	1518	1550
i1_LQ_CCSEED_c11430/f1p0/1678	1	p2	(TC)10	20	52	71
i1_LQ_CCSEED_c11430/f1p0/1678	2	p3	(GAT)5	15	1178	1192
i1_LQ_CCSEED_c5501/f1p0/1234	1	p1	(T)18	18	1067	1084
i1_LQ_CCSEED_c7489/f1p3/1505	1	p2	(CT)8	16	85	100
i1_LQ_CCSEED_c7489/f1p3/1505	2	p2	(GA)6	12	1091	1102
i1_LQ_CCSEED_c7505/f1p0/1633	1	p1	(A)18	18	1196	1213
i1_LQ_CCSEED_c11499/f2p5/1877	1	p1	(T)13	13	206	218
i1_LQ_CCSEED_c11499/f2p5/1877	2	p2	(AG)7	14	462	475
i1_LQ_CCSEED_c11499/f2p5/1877	3	c	(AAC)7aaaaggaaggaggttcgccttcaactccgcagtcgattcataga(GAC)7	86	819	904
i1_LQ_CCSEED_c11499/f2p5/1877	4	p1	(A)23	23	1715	1737
i1_LQ_CCSEED_c3641/f1p1/1870	1	p1	(T)27	27	1	27
i1_LQ_CCSEED_c11564/f1p10/1586	1	p1	(T)23	23	1407	1429
i1_LQ_CCSEED_c11620/f1p90/1503	1	p6	(TTCCGC)6	36	597	632
i1_LQ_CCSEED_c11620/f1p90/1503	2	p1	(T)22	22	1293	1314
i1_LQ_CCSEED_c2964/f1p1/1805	1	p1	(T)15	15	25	39
i1_LQ_CCSEED_c7659/f1p2/1734	1	p3	(GCA)7	21	40	60
i1_LQ_CCSEED_c9645/f1p1/1438	1	p2	(CT)18	36	59	94
i1_LQ_CCSEED_c11665/f1p2/1423	1	p3	(GGT)5	15	1103	1117
i1_LQ_CCSEED_c3837/f1p2/1689	1	p1	(T)16	16	1537	1552
i1_LQ_CCSEED_c9668/f1p0/1928	1	c	(TC)6tgcaacactgaaacaaactctctctg(TC)10	58	132	189
i1_LQ_CCSEED_c11743/f1p0/1372	1	p2	(AG)8	16	69	84
i1_LQ_CCSEED_c11743/f1p0/1372	2	p1	(T)14	14	1185	1198
i1_LQ_CCSEED_c5862/f1p0/1589	1	p1	(T)25	25	1	25
i1_LQ_CCSEED_c5862/f1p0/1589	2	p3	(TGG)5	15	316	330
i1_LQ_CCSEED_c5862/f1p0/1589	3	p3	(CCA)5	15	1287	1301
i1_LQ_CCSEED_c13485/f1p1/1287	1	p2	(GA)13	26	1	26
i1_LQ_CCSEED_c13485/f1p1/1287	2	p1	(A)10	10	1221	1230
i1_LQ_CCSEED_c5920/f1p0/1801	1	p1	(T)12	12	86	97
i1_LQ_CCSEED_c5920/f1p0/1801	2	p3	(TGT)6	18	247	264
i1_LQ_CCSEED_c5920/f1p0/1801	3	p2	(AG)11	22	1505	1526
i1_LQ_CCSEED_c5920/f1p0/1801	4	p1	(T)16	16	1678	1693
i1_LQ_CCSEED_c5933/f1p2/1266	1	p2	(CT)17	34	1027	1060
i1_LQ_CCSEED_c13536/f1p1/1250	1	p1	(T)11	11	982	992
i1_LQ_CCSEED_c13541/f1p4/1975	1	p2	(AG)9	18	20	37
i1_LQ_CCSEED_c9769/f1p7/2012	1	c	(CT)6cccgttttggtaaaacactttgtaccagaaaacaagcctagagtcttttagactgccaacactccatgatataaccccc(CT)11	113	31	143
i1_LQ_CCSEED_c5948/f1p0/1614	1	p2	(CT)10	20	31	50
i1_LQ_CCSEED_c5948/f1p0/1614	2	p3	(GAA)5	15	1143	1157
i1_LQ_CCSEED_c4013/f1p0/1560	1	p3	(GAG)10	30	110	139
i1_LQ_CCSEED_c11864/f1p10/1925	1	p2	(CT)8	16	33	48
i1_LQ_CCSEED_c11864/f1p10/1925	2	p2	(CT)12	24	1670	1693
i1_LQ_CCSEED_c9879/f1p0/1469	1	p2	(CT)6	12	32	43
i1_LQ_CCSEED_c8010/f1p0/1821	1	p2	(AT)7	14	63	76
i1_LQ_CCSEED_c8010/f1p0/1821	2	p2	(AT)6	12	184	195
i1_LQ_CCSEED_c8010/f1p0/1821	3	p6	(ATTCCT)5	30	1516	1545
i1_LQ_CCSEED_c8010/f1p0/1821	4	c	(A)117c(A)23	141	1698	1838
i1_LQ_CCSEED_c9956/f1p3/1442	1	p2	(CT)13	26	55	80
i1_LQ_CCSEED_c9956/f1p3/1442	2	p2	(TA)6	12	541	552
i1_LQ_CCSEED_c8032/f1p0/1423	1	p6	(TCAGCA)5	30	664	693
i1_LQ_CCSEED_c4155/f1p7/1786	1	p1	(T)25	25	1117	1141
i1_LQ_CCSEED_c4155/f1p7/1786	2	p3	(TCA)8	24	1394	1417
i1_LQ_CCSEED_c4171/f1p1/1627	1	c	(T)12(A)12	24	3	26
i1_LQ_CCSEED_c4171/f1p1/1627	2	c	(GA)15gggtataattgtcattattggcaacctcattgcatacgcttttttgtgtgcgcacacacgagtgtgcggggaccaacttggcatacagttgaaga(G)16	141	1309	1449
i1_LQ_CCSEED_c12033/f1p1/1911	1	c	(TC)6actctcactctcactctca(CT)13(CA)15	87	75	161
i1_LQ_CCSEED_c12033/f1p1/1911	2	p3	(CCG)5	15	613	627
i1_LQ_CCSEED_c12033/f1p1/1911	3	c	(TC)16tgc(GT)8	51	1775	1825
i1_LQ_CCSEED_c9990/f1p0/1658	1	c	(CT)7cccaaaacctctcctccacaaaccgtttttcaggtcc(CT)10(AT)7acatctattatctctatacatcgtcttgtctgcggaggtggggtcaggctttgc(GGT)5	154	11	164
i1_LQ_CCSEED_c6134/f1p0/1286	1	p1	(T)10	10	923	932
i1_LQ_CCSEED_c13757/f4p0/1333	1	p2	(AT)6	12	44	55
i1_LQ_CCSEED_c8135/f1p0/1473	1	p3	(AAC)7	21	801	821
i1_LQ_CCSEED_c8135/f1p0/1473	2	p3	(GAA)5	15	984	998
i1_LQ_CCSEED_c8135/f1p0/1473	3	p2	(TA)7	14	1253	1266
i1_LQ_CCSEED_c4233/f1p0/1291	1	p2	(AG)7	14	1	14
i1_LQ_CCSEED_c4241/f1p1/1641	1	p2	(TG)13	26	118	143
i1_LQ_CCSEED_c4241/f1p1/1641	2	p2	(GA)19	38	465	502
i1_LQ_CCSEED_c6226/f1p1/1495	1	p2	(CT)12	24	118	141
i1_LQ_CCSEED_c6226/f1p1/1495	2	c	(AG)9tagtgtttcgaagtaaagacccatcc(T)11	55	261	315
i1_LQ_CCSEED_c6226/f1p1/1495	3	c	(CT)9aactctatatatata(AT)6ttatatgtaaaaattcagacttatatcgacggcgacggtggttggtgggtggtcgatctgctgggacttgctgcggatgtagatctccgtcaggagt(GA)9	160	440	599
i1_LQ_CCSEED_c13772/f1p3/1334	1	p2	(AT)6	12	1203	1214
i1_LQ_CCSEED_c12145/f1p2/1689	1	p3	(GAT)9	27	465	491
i1_LQ_CCSEED_c12145/f1p2/1689	2	p3	(TCA)6	18	894	911
i1_LQ_CCSEED_c12145/f1p2/1689	3	p2	(AT)10	20	1512	1531
i1_LQ_CCSEED_c13805/f1p0/1966	1	c	(CT)12gtgt(TTC)6	46	30	75
i1_LQ_CCSEED_c13805/f1p0/1966	2	p1	(T)12	12	318	329
i1_LQ_CCSEED_c13805/f1p0/1966	3	p1	(A)27	27	1742	1768
i1_LQ_CCSEED_c8199/f1p0/1174	1	p2	(CT)6	12	65	76
i1_LQ_CCSEED_c8199/f1p0/1174	2	c*	(A)10(AAT)5*	23	981	1003
i1_LQ_CCSEED_c4312/f1p0/1765	1	c	(TCG)9ttccttatcttactcttacagag(AAGA)6	74	2	75
i1_LQ_CCSEED_c6308/f1p0/1935	1	c	(CT)7cgaatctctccctctcgaatctgcttcagcagcatatttctgttgcatataaagagagagaga(AG)6	89	31	119
i1_LQ_CCSEED_c10115/f1p0/1784	1	c	(CA)6ctatttaatctcacaattttcccacccaacccctaatctcttc(CT)11	77	4	80
i1_LQ_CCSEED_c10115/f1p0/1784	2	p1	(A)11	11	1429	1439
i1_LQ_CCSEED_c10145/f1p2/1944	1	p1	(T)10	10	19	28
i1_LQ_CCSEED_c12265/f1p1/1664	1	p3	(TCA)5	15	120	134
i1_LQ_CCSEED_c12265/f1p1/1664	2	p1	(T)16	16	1442	1457
i1_LQ_CCSEED_c13888/f1p0/1411	1	c	(CAG)5(CAC)10	45	924	968
i1_LQ_CCSEED_c4461/f1p0/1914	1	c	(T)23ccaatttttgaattggcaatgctatcaaggaacattgaatgcaaatttattgaaaaataa(AT)9gtc(A)16	120	10	129
i1_LQ_CCSEED_c4494/f1p0/1310	1	p1	(T)10	10	1292	1301
i1_LQ_CCSEED_c6424/f1p1/1578	1	p2	(TG)6	12	89	100
i1_LQ_CCSEED_c6424/f1p1/1578	2	p2	(GA)12	24	414	437
i1_LQ_CCSEED_c12330/f1p1/2006	1	p2	(CT)7	14	117	130
i1_LQ_CCSEED_c12330/f1p1/2006	2	p1	(T)11	11	1932	1942
i1_LQ_CCSEED_c14000/f1p0/1984	1	c	(TC)9taaagtttccctctcttcgactctgcaaat(TC)11	70	60	129
i1_LQ_CCSEED_c12403/f1p0/1978	1	p6	(ACAAGA)6	36	423	458
i1_LQ_CCSEED_c12403/f1p0/1978	2	c	(GCA)5(ACA)6	33	1356	1388
i1_LQ_CCSEED_c6517/f1p1/1614	1	p4	(CCTC)5	20	234	253
i1_LQ_CCSEED_c6517/f1p1/1614	2	p3	(ATG)5	15	863	877
i1_LQ_CCSEED_c6517/f1p1/1614	3	p3	(GTG)5	15	1099	1113
i1_LQ_CCSEED_c6561/f1p3/1454	1	p2	(CT)6	12	57	68
i1_LQ_CCSEED_c6561/f1p3/1454	2	p2	(CT)7	14	201	214
i1_LQ_CCSEED_c4660/f1p0/1927	1	p2	(CT)7	14	59	72
i1_LQ_CCSEED_c4660/f1p0/1927	2	p1	(T)14	14	1856	1869
i1_LQ_CCSEED_c12470/f1p0/1793	1	c	(GTT)5aaataattaactaactattggaagtgggtgatgataattggttagggttttaaggg(AT)8	87	1600	1686
i1_LQ_CCSEED_c6611/f1p6/1750	1	c	(GA)9aactat(GCA)7	45	94	138
i1_LQ_CCSEED_c12558/f1p1/1302	1	p1	(A)19	19	104	122
i1_LQ_CCSEED_c4751/f1p0/1788	1	c	(AGG)6(GTG)6	36	190	225
i1_LQ_CCSEED_c4751/f1p0/1788	2	p1	(A)10	10	1764	1773
i1_LQ_CCSEED_c12594/f1p11/1245	1	p1	(T)19	19	1140	1158
i1_LQ_CCSEED_c6707/f1p3/1584	1	p2	(GA)15	30	29	58
i1_LQ_CCSEED_c6719/f1p0/1533	1	p2	(AG)7	14	37	50
i1_LQ_CCSEED_c6719/f1p0/1533	2	p1	(T)10	10	1304	1313
i1_LQ_CCSEED_c4800/f1p2/1894	1	p1	(T)10	10	481	490
i1_LQ_CCSEED_c4800/f1p2/1894	2	p1	(A)10	10	1289	1298
i1_LQ_CCSEED_c8626/f1p0/1835	1	c	(TCG)5ttccttatcttactcttacag(AAGA)7	64	115	178
i1_LQ_CCSEED_c14270/f1p0/1536	1	p4	(TTTC)5	20	1423	1442
i1_LQ_CCSEED_c10556/f1p1/1561	1	c	(CT)6ca(CT)6	26	13	38
i1_LQ_CCSEED_c10556/f1p1/1561	2	c	(TGG)5aggtttaatt(GAG)12cagaagacggtgaaagttgtggaagtcaaagaagaagcagtagtattggttgatgatgattgtgaaagtggtgaagaagtagtactagt(AGG)5	165	191	355
i1_LQ_CCSEED_c4858/f1p0/1530	1	p3	(TCT)5	15	281	295
i1_LQ_CCSEED_c4858/f1p0/1530	2	p3	(GGA)5	15	852	866
i1_LQ_CCSEED_c8721/f1p0/1531	1	p2	(TC)8	16	56	71
i1_LQ_CCSEED_c10618/f1p2/1427	1	p2	(CT)9	18	141	158
i1_LQ_CCSEED_c14371/f1p2/1783	1	p1	(C)17	17	1600	1616
i1_LQ_CCSEED_c4921/f1p3/1412	1	p2	(TC)10	20	36	55
i1_LQ_CCSEED_c4921/f1p3/1412	2	p2	(TC)14	28	201	228
i1_LQ_CCSEED_c4921/f1p3/1412	3	p3	(TCC)6	18	511	528
i1_LQ_CCSEED_c6906/f1p1/1382	1	p3	(CGC)6	18	444	461
i1_LQ_CCSEED_c12779/f2p3/1494	1	p2	(TC)9	18	1411	1428
i1_LQ_CCSEED_c6930/f1p1/1865	1	p3	(AAG)5	15	141	155
i1_LQ_CCSEED_c6930/f1p1/1865	2	p3	(GAA)6	18	398	415
i1_LQ_CCSEED_c12792/f1p0/1417	1	p2	(AG)11	22	1228	1249
i1_LQ_CCSEED_c14423/f1p0/1918	1	p1	(T)10	10	190	199
i1_LQ_CCSEED_c12803/f1p1/1799	1	p2	(CT)16	32	29	60
i1_LQ_CCSEED_c12803/f1p1/1799	2	p2	(TC)8	16	312	327
i1_LQ_CCSEED_c12803/f1p1/1799	3	p2	(CT)7	14	462	475
i1_LQ_CCSEED_c12803/f1p1/1799	4	p3	(CAT)5	15	796	810
i1_LQ_CCSEED_c12803/f1p1/1799	5	p1	(T)26	26	1535	1560
i1_LQ_CCSEED_c8811/f1p1/1709	1	p2	(CT)7	14	7	20
i1_LQ_CCSEED_c8811/f1p1/1709	2	p2	(CT)12	24	1513	1536
i1_LQ_CCSEED_c10754/f1p0/1667	1	p2	(TG)9	18	63	80
i1_LQ_CCSEED_c10754/f1p0/1667	2	p1	(T)14	14	1601	1614
i1_LQ_CCSEED_c10764/f1p2/1803	1	c	(T)34gtttctttttctttttc(T)17	68	40	107
i1_LQ_CCSEED_c8848/f1p31/1980	1	p1	(A)20	20	125	144
i1_LQ_CCSEED_c14471/f1p2/1624	1	p3	(GCA)9	27	31	57
i1_LQ_CCSEED_c14471/f1p2/1624	2	c	(A)18c(A)13	32	1581	1612
i1_LQ_CCSEED_c8886/f1p2/1693	1	c	(CT)12gt(TTC)10	56	36	91
i1_LQ_CCSEED_c8886/f1p2/1693	2	p1	(A)33	33	1504	1536
i1_LQ_CCSEED_c12929/f1p0/1369	1	c	(CCA)7ctaccactagcagccaccaccgctcaacccaacaccaagtccttatccttcaacggaaaactgaagaagcattcaaaccatcc(CCA)5	119	259	377
i1_LQ_CCSEED_c12929/f1p0/1369	2	p3	(ATC)7	21	1055	1075
i1_LQ_CCSEED_c12929/f1p0/1369	3	p1	(T)23	23	1227	1249
i1_LQ_CCSEED_c10861/f1p4/1953	1	p1	(A)29	29	1882	1910
i1_LQ_CCSEED_c10869/f1p28/1541	1	p3	(CCG)5	15	279	293
i1_LQ_CCSEED_c10869/f1p28/1541	2	p2	(TC)13	26	1441	1466
i1_LQ_CCSEED_c5184/f1p20/1173	1	p3	(CAC)6	18	239	256
i1_LQ_CCSEED_c5184/f1p20/1173	2	p3	(CCG)5	15	555	569
i1_LQ_CCSEED_c5184/f1p20/1173	3	c	(A)10tt(A)10gagacaaaaatatgaatatgaatgactctttttctatgtaaatt(TA)11	88	1069	1156
i1_LQ_CCSEED_c10929/f1p0/1883	1	p3	(TTC)10	30	26	55
i1_LQ_CCSEED_c5198/f1p1/1988	1	p2	(TA)8	16	276	291
i1_LQ_CCSEED_c5198/f1p1/1988	2	c	(T)21gtggtgtggtg(T)12(A)42	86	521	606
i1_LQ_CCSEED_c15753/f1p1/1030	1	p3	(GGT)5	15	589	603
i1_LQ_CCSEED_c15761/f1p1/1092	1	p1	(T)10	10	933	942
i1_LQ_CCSEED_c7159/f1p1/1902	1	p2	(TA)8	16	184	199
i1_LQ_CCSEED_c7159/f1p1/1902	2	c	(CT)8attca(T)11cttcttcttctttctttcttctttcttctttctttctttttca(T)20	95	1733	1827
i1_LQ_CCSEED_c12996/f1p0/1234	1	p1	(T)12	12	1221	1232
i1_LQ_CCSEED_c15782/f1p0/1032	1	p2	(TC)13	26	74	99
i1_LQ_CCSEED_c15798/f1p0/1109	1	p2	(CT)8	16	1	16
i1_LQ_CCSEED_c15798/f1p0/1109	2	p6	(TCTGGG)5	30	139	168
i1_LQ_CCSEED_c15798/f1p0/1109	3	p3	(AGG)6	18	522	539
i1_LQ_CCSEED_c7165/f1p2/1443	1	p3	(TCT)5	15	420	434
i1_LQ_CCSEED_c7165/f1p2/1443	2	p3	(AGA)5	15	1225	1239
i1_LQ_CCSEED_c7204/f1p1/1521	1	p1	(A)10	10	723	732
i1_LQ_CCSEED_c15917/f1p0/1067	1	p2	(CT)15	30	12	41
i1_LQ_CCSEED_c7224/f1p1/1920	1	p2	(CT)14	28	44	71
i1_LQ_CCSEED_c9053/f1p1/1557	1	p2	(TC)6	12	113	124
i1_LQ_CCSEED_c9053/f1p1/1557	2	p2	(TC)6	12	233	244
i1_LQ_CCSEED_c9053/f1p1/1557	3	p3	(CAC)5	15	747	761
i1_LQ_CCSEED_c7234/f1p0/1676	1	p2	(TC)6	12	41	52
i1_LQ_CCSEED_c7234/f1p0/1676	2	c	(CAC)7aaa(AGC)6	42	1308	1349
i1_LQ_CCSEED_c16011/f1p0/1057	1	c	(TC)10tgatctgggtgatccacaat(TC)6	52	116	167
i1_LQ_CCSEED_c13161/f1p0/1589	1	p2	(GA)14	28	1410	1437
i1_LQ_CCSEED_c13172/f1p4/2004	1	p3	(CGA)8	24	1023	1046
i1_LQ_CCSEED_c13172/f1p4/2004	2	p2	(AT)9	18	1732	1749
i1_LQ_CCSEED_c16107/f1p1/1072	1	c	(T)11ccctgtattttcttcaggtgtgttcaaaataactagactggttatgtgataataatcaatttatccataagttttttaatgcatctg(T)10	108	962	1069
i1_LQ_CCSEED_c16140/f1p5/1086	1	p2	(CT)12	24	19	42
i1_LQ_CCSEED_c15175/f1p0/1062	1	p3	(CAA)8	24	199	222
i1_LQ_CCSEED_c20163/f1p2/1555	1	p2	(GA)7	14	146	159
i1_LQ_CCSEED_c16148/f1p3/1028	1	p2	(AG)14	28	12	39
i1_LQ_CCSEED_c13235/f1p17/1922	1	p2	(GA)13	26	21	46
i1_LQ_CCSEED_c13241/f1p0/1342	1	c	(GTG)5attggggtggtggcaatgggtggcctgatcttgctatttacacaccaggttcgacttttcagtaactcaacttttt(AG)9	109	1074	1182
i1_LQ_CCSEED_c15207/f1p0/1161	1	p1	(T)10	10	908	917
i1_LQ_CCSEED_c20230/f1p0/1391	1	p3	(ACC)8	24	183	206
i1_LQ_CCSEED_c20230/f1p0/1391	2	p3	(CGG)6	18	634	651
i1_LQ_CCSEED_c20230/f1p0/1391	3	p3	(GCC)5	15	881	895
i1_LQ_CCSEED_c13279/f1p6/1779	1	p3	(CAA)6	18	341	358
i1_LQ_CCSEED_c13338/f1p2/1202	1	p3	(GGA)6	18	624	641
i1_LQ_CCSEED_c20279/f1p0/1591	1	c	(CG)6ag(GA)12	38	66	103
i1_LQ_CCSEED_c20279/f1p0/1591	2	p1	(A)30	30	1598	1627
i1_LQ_CCSEED_c15388/f1p3/1097	1	p2	(TC)12	24	92	115
i1_LQ_CCSEED_c15392/f1p1/1132	1	p1	(A)11	11	849	859
i1_LQ_CCSEED_c15435/f1p1/1135	1	p1	(A)27	27	153	179
i1_LQ_CCSEED_c15462/f1p0/1068	1	c	(AG)7aaacaaacagagagaagattatctccaccttcatcttcttctgggactggtttttaggtgtgttttcacatctctacag(TC)8	109	15	123
i1_LQ_CCSEED_c15462/f1p0/1068	2	c	(TC)8(A)20	36	909	944
i1_LQ_CCSEED_c23791/f1p8/1857	1	p2	(CT)23	46	253	298
i1_LQ_CCSEED_c22058/f1p0/1953	1	p2	(TC)11	22	13	34
i1_LQ_CCSEED_c22058/f1p0/1953	2	p3	(CAA)5	15	437	451
i1_LQ_CCSEED_c22058/f1p0/1953	3	p3	(ATC)5	15	613	627
i1_LQ_CCSEED_c22058/f1p0/1953	4	p1	(A)10	10	1699	1708
i1_LQ_CCSEED_c25459/f1p1/1783	1	p3	(TCT)9	27	278	304
i1_LQ_CCSEED_c25459/f1p1/1783	2	p1	(T)17	17	1673	1689
i1_LQ_CCSEED_c20442/f1p3/1564	1	p2	(TC)8	16	69	84
i1_LQ_CCSEED_c22086/f1p3/1833	1	p1	(T)22	22	2	23
i1_LQ_CCSEED_c22086/f1p3/1833	2	p3	(TTA)7	21	126	146
i1_LQ_CCSEED_c22086/f1p3/1833	3	p2	(AT)8	16	285	300
i1_LQ_CCSEED_c22086/f1p3/1833	4	c	(AG)6acccgagatggg(TC)6	36	913	948
i1_LQ_CCSEED_c22086/f1p3/1833	5	p2	(TA)8	16	1561	1576
i1_LQ_CCSEED_c22086/f1p3/1833	6	p3	(AAT)7	21	1714	1734
i1_LQ_CCSEED_c25540/f1p18/2065	1	p6	(CACCGC)6	36	179	214
i1_LQ_CCSEED_c25540/f1p18/2065	2	p2	(AT)10	20	639	658
i1_LQ_CCSEED_c18607/f1p3/1521	1	c	(GAG)7gaagagcagaagacggtgaaagttgtggaagtcaaagaagaatcagtggtattggttgatgatgattgtgaaagtggtgaagtagtactagc(AGG)5	128	34	161
i1_LQ_CCSEED_c18607/f1p3/1521	2	p1	(T)21	21	1408	1428
i1_LQ_CCSEED_c15627/f1p0/1093	1	p3	(CTC)6	18	355	372
i1_LQ_CCSEED_c15627/f1p0/1093	2	c	(T)18c(T)13gtgaactag(A)11	52	854	905
i1_LQ_CCSEED_c15628/f1p0/1067	1	p1	(T)10	10	557	566
i1_LQ_CCSEED_c18618/f2p1/1852	1	p3	(TTC)5	15	1805	1819
i1_LQ_CCSEED_c15649/f1p33/1036	1	p2	(CT)10	20	109	128
i1_LQ_CCSEED_c20590/f1p2/1988	1	p3	(CAT)5	15	336	350
i1_LQ_CCSEED_c20590/f1p2/1988	2	p1	(A)21	21	1956	1976
i1_LQ_CCSEED_c22223/f1p1/1172	1	p3	(CAC)5	15	54	68
i1_LQ_CCSEED_c22269/f1p0/1301	1	p1	(A)11	11	9	19
i1_LQ_CCSEED_c22269/f1p0/1301	2	p2	(AT)13	26	1176	1201
i1_LQ_CCSEED_c27211/f1p1/1978	1	p1	(T)20	20	1	20
i1_LQ_CCSEED_c27211/f1p1/1978	2	p3	(TTA)7	21	122	142
i1_LQ_CCSEED_c27211/f1p1/1978	3	p2	(AT)8	16	281	296
i1_LQ_CCSEED_c27211/f1p1/1978	4	p2	(AG)6	12	909	920
i1_LQ_CCSEED_c27211/f1p1/1978	5	p2	(TC)6	12	1082	1093
i1_LQ_CCSEED_c27211/f1p1/1978	6	p2	(TA)8	16	1706	1721
i1_LQ_CCSEED_c27211/f1p1/1978	7	p3	(AAT)7	21	1858	1878
i1_LQ_CCSEED_c27240/f1p3/1535	1	p1	(T)11	11	1394	1404
i1_LQ_CCSEED_c22316/f1p3/1953	1	p1	(T)11	11	1	11
i1_LQ_CCSEED_c25709/f1p0/1742	1	p3	(CAA)6	18	359	376
i1_LQ_CCSEED_c27260/f1p0/1991	1	p2	(AG)6	12	45	56
i1_LQ_CCSEED_c27260/f1p0/1991	2	p1	(T)10	10	1874	1883
i1_LQ_CCSEED_c22349/f1p2/1890	1	c	(TC)12tgatttggccatggacgagtctaagcagaggttcgaagctctcggagaagcaaagaggtaaagagaagacgatgaaggagaagaa(GAT)5	124	5	128
i1_LQ_CCSEED_c22349/f1p2/1890	2	p1	(T)10	10	1720	1729
i1_LQ_CCSEED_c25782/f1p0/1882	1	p1	(C)10	10	1506	1515
i1_LQ_CCSEED_c22364/f1p0/1471	1	p1	(T)11	11	1306	1316
i1_LQ_CCSEED_c22364/f1p0/1471	2	p1	(A)10	10	1433	1442
i1_LQ_CCSEED_c27292/f1p0/1521	1	p3	(TCT)5	15	57	71
i1_LQ_CCSEED_c27292/f1p0/1521	2	p3	(TGT)5	15	216	230
i1_LQ_CCSEED_c27292/f1p0/1521	3	p3	(ACC)5	15	407	421
i1_LQ_CCSEED_c27305/f1p0/1490	1	p2	(GA)10	20	16	35
i1_LQ_CCSEED_c22439/f1p2/1205	1	p2	(TC)7	14	136	149
i1_LQ_CCSEED_c20797/f1p8/1242	1	p3	(CAC)8	24	160	183
i1_LQ_CCSEED_c20797/f1p8/1242	2	p3	(ATC)5	15	977	991
i1_LQ_CCSEED_c20797/f1p8/1242	3	c	(T)13g(T)12	26	1143	1168
i1_LQ_CCSEED_c25850/f1p0/1535	1	c	(T)10cttttc(T)11	27	943	969
i1_LQ_CCSEED_c22457/f1p0/1620	1	p2	(TC)7	14	76	89
i1_LQ_CCSEED_c22464/f1p1/2027	1	p1	(T)19	19	1798	1816
i1_LQ_CCSEED_c19265/f1p3/1214	1	p2	(TA)9	18	1109	1126
i1_LQ_CCSEED_c27371/f1p24/1354	1	p2	(AG)7	14	46	59
i1_LQ_CCSEED_c27371/f1p24/1354	2	p3	(CCT)9	27	804	830
i1_LQ_CCSEED_c25910/f1p0/1665	1	p2	(TC)18	36	36	71
i1_LQ_CCSEED_c19319/f1p1/1320	1	c	(CT)12(AT)8	40	2	41
i1_LQ_CCSEED_c22518/f1p1/1366	1	p2	(TC)9	18	13	30
i1_LQ_CCSEED_c22518/f1p1/1366	2	p1	(T)17	17	1258	1274
i1_LQ_CCSEED_c25968/f1p0/1524	1	p1	(A)18	18	1183	1200
i1_LQ_CCSEED_c25968/f1p0/1524	2	p1	(T)10	10	1367	1376
i1_LQ_CCSEED_c19374/f1p0/1797	1	p1	(T)10	10	18	27
i1_LQ_CCSEED_c19376/f1p0/1769	1	p2	(GA)8	16	37	52
i1_LQ_CCSEED_c19376/f1p0/1769	2	p1	(A)12	12	1634	1645
i1_LQ_CCSEED_c20926/f1p0/1641	1	p1	(T)12	12	1542	1553
i1_LQ_CCSEED_c19441/f1p0/1424	1	p1	(T)18	18	1224	1241
i1_LQ_CCSEED_c26025/f1p2/1869	1	p1	(T)14	14	1695	1708
i1_LQ_CCSEED_c24307/f1p2/1445	1	p2	(TC)13	26	1359	1384
i1_LQ_CCSEED_c22695/f1p1/1251	1	c	(TC)10t(TC)7	35	32	66
i1_LQ_CCSEED_c22695/f1p1/1251	2	p2	(CT)6	12	319	330
i1_LQ_CCSEED_c22695/f1p1/1251	3	p1	(T)11	11	1165	1175
i1_LQ_CCSEED_c19491/f1p2/1979	1	p3	(CAA)10	30	258	287
i1_LQ_CCSEED_c19508/f1p6/1356	1	p1	(T)10	10	1	10
i1_LQ_CCSEED_c24364/f1p4/1512	1	p2	(CT)7	14	51	64
i1_LQ_CCSEED_c24364/f1p4/1512	2	p1	(A)82	82	1433	1514
i1_LQ_CCSEED_c21013/f1p27/1604	1	p3	(TTC)9	27	903	929
i1_LQ_CCSEED_c26124/f1p0/1332	1	p2	(GA)6	12	31	42
i1_LQ_CCSEED_c21039/f1p0/1763	1	p2	(CT)10	20	1515	1534
i1_LQ_CCSEED_c19524/f1p1/1501	1	p1	(T)14	14	26	39
i1_LQ_CCSEED_c19524/f1p1/1501	2	c	(CT)10aactctatatatata(AT)6ttatatgtaaaaattcagacttatatcgacggcgacggtggttggtgggtggtcgatctgctgggacttgctgcggatgtagatctccgtcaggagt(GA)9	162	164	325
i1_LQ_CCSEED_c26154/f1p0/1797	1	c	(TC)9(TA)10	38	19	56
i1_LQ_CCSEED_c27563/f1p2/1867	1	c	(TC)7cctccctccctcccaga(TC)9	49	48	96
i1_LQ_CCSEED_c27563/f1p2/1867	2	p3	(GCA)7	21	1367	1387
i1_LQ_CCSEED_c26176/f1p0/1735	1	p1	(A)18	18	1	18
i1_LQ_CCSEED_c24420/f1p0/1569	1	p2	(AT)9	18	44	61
i1_LQ_CCSEED_c24420/f1p0/1569	2	p2	(TC)7	14	209	222
i1_LQ_CCSEED_c24420/f1p0/1569	3	p3	(CTC)6	18	1072	1089
i1_LQ_CCSEED_c24420/f1p0/1569	4	p2	(GT)6	12	1320	1331
i1_LQ_CCSEED_c21143/f1p0/1590	1	p1	(T)17	17	32	48
i1_LQ_CCSEED_c22837/f1p0/1723	1	p2	(TC)11	22	108	129
i1_LQ_CCSEED_c22837/f1p0/1723	2	c	(A)17c(A)79caaaaac(A)13	117	1629	1745
i1_LQ_CCSEED_c22845/f1p0/1392	1	c	(CT)7ccgtacacccacta(CT)12	52	69	120
i1_LQ_CCSEED_c22845/f1p0/1392	2	c	(TC)10tgatctgggtgatccacaat(TC)6	52	343	394
i1_LQ_CCSEED_c22845/f1p0/1392	3	p2	(TC)9	18	859	876
i1_LQ_CCSEED_c22845/f1p0/1392	4	p1	(T)11	11	1237	1247
i1_LQ_CCSEED_c27624/f1p0/1699	1	p1	(T)28	28	1	28
i1_LQ_CCSEED_c27624/f1p0/1699	2	p3	(GGT)5	15	955	969
i1_LQ_CCSEED_c19642/f1p1/1278	1	p2	(TC)6	12	53	64
i1_LQ_CCSEED_c19642/f1p1/1278	2	p2	(TC)9	18	488	505
i1_LQ_CCSEED_c19647/f1p3/1937	1	p2	(AG)7	14	64	77
i1_LQ_CCSEED_c19647/f1p3/1937	2	p1	(T)11	11	435	445
i1_LQ_CCSEED_c26305/f1p2/1584	1	p2	(CT)6	12	43	54
i1_LQ_CCSEED_c26305/f1p2/1584	2	p3	(CGA)5	15	163	177
i1_LQ_CCSEED_c26305/f1p2/1584	3	p6	(AACCCT)5	30	803	832
i1_LQ_CCSEED_c21206/f1p0/1671	1	c	(CTG)6tactc(GGA)8	47	396	442
i1_LQ_CCSEED_c21206/f1p0/1671	2	p3	(GAG)11	33	1175	1207
i1_LQ_CCSEED_c19686/f1p5/1526	1	p3	(TTA)5	15	1396	1410
i1_LQ_CCSEED_c27769/f1p10/1697	1	p2	(CT)6	12	12	23
i1_LQ_CCSEED_c27769/f1p10/1697	2	c	(TGG)5aggtttaatt(GAG)12cagaagacggtgaaagttgtggaagtcaaagaagaagcagtagtattggttgatgatgattgtgaaagtggtgaagaagtagtaatagt(AGG)5	165	189	353
i1_LQ_CCSEED_c27769/f1p10/1697	3	p1	(T)13	13	1604	1616
i1_LQ_CCSEED_c19794/f1p0/1970	1	p2	(GA)37	74	711	784
i1_LQ_CCSEED_c19794/f1p0/1970	2	c	(CCT)6cccctccagtccctcctccccctcctcctcttctcctcctcctcgttcttcttccatcttctgctaaag(A)13	100	992	1091
i1_LQ_CCSEED_c19794/f1p0/1970	3	p1	(T)20	20	1199	1218
i1_LQ_CCSEED_c26376/f1p0/1845	1	c	(CT)6ccgtacacccacta(CT)12	50	24	73
i1_LQ_CCSEED_c26376/f1p0/1845	2	p2	(TC)6	12	183	194
i1_LQ_CCSEED_c26376/f1p0/1845	3	c	(TC)11tgatctgggtgatccacaat(TC)6	54	297	350
i1_LQ_CCSEED_c26376/f1p0/1845	4	p2	(TC)8	16	814	829
i1_LQ_CCSEED_c26376/f1p0/1845	5	p1	(T)11	11	1189	1199
i1_LQ_CCSEED_c26376/f1p0/1845	6	p1	(A)12	12	1347	1358
i1_LQ_CCSEED_c24613/f1p1/1922	1	c	(CT)7ca(CT)9(CA)8	50	78	127
i1_LQ_CCSEED_c24613/f1p1/1922	2	p3	(CCG)5	15	585	599
i1_LQ_CCSEED_c24613/f1p1/1922	3	p2	(TC)14	28	1741	1768
i1_LQ_CCSEED_c24617/f1p0/1808	1	c	(T)11cagct(TC)8	32	101	132
i1_LQ_CCSEED_c24617/f1p0/1808	2	p1	(A)10	10	1850	1859
i1_LQ_CCSEED_c26394/f1p1/1865	1	p3	(TTA)14	42	932	973
i1_LQ_CCSEED_c26394/f1p1/1865	2	p4	(TATT)6	24	1374	1397
i1_LQ_CCSEED_c26394/f1p1/1865	3	c	(T)10c(T)12	23	1517	1539
i1_LQ_CCSEED_c26406/f2p1/1454	1	p1	(T)16	16	1151	1166
i1_LQ_CCSEED_c21454/f1p4/1568	1	c	(TA)7tttatttttcttatttttcttttcttttttctacctaaatgtgaatactatgaaaatatat(TA)8ttt(AG)10	114	1128	1241
i1_LQ_CCSEED_c24725/f1p0/1675	1	p2	(AG)6	12	137	148
i1_LQ_CCSEED_c24725/f1p0/1675	2	p3	(ACC)5	15	491	505
i1_LQ_CCSEED_c24725/f1p0/1675	3	p1	(G)19	19	1316	1334
i1_LQ_CCSEED_c24725/f1p0/1675	4	p2	(AG)8	16	1598	1613
i1_LQ_CCSEED_c27971/f1p0/1292	1	p2	(AG)12	24	57	80
i1_LQ_CCSEED_c28893/f1p0/1697	1	p1	(T)28	28	1	28
i1_LQ_CCSEED_c28035/f1p0/1572	1	p2	(TC)7	14	8	21
i1_LQ_CCSEED_c28035/f1p0/1572	2	p2	(CT)8	16	192	207
i1_LQ_CCSEED_c28035/f1p0/1572	3	p2	(CT)15	30	323	352
i1_LQ_CCSEED_c28035/f1p0/1572	4	p3	(AAC)5	15	1292	1306
i1_LQ_CCSEED_c28035/f1p0/1572	5	p1	(T)14	14	1419	1432
i1_LQ_CCSEED_c28920/f1p0/1800	1	p2	(AT)7	14	73	86
i1_LQ_CCSEED_c28920/f1p0/1800	2	c	(CT)8caaattctcagtacatgtttctagagtttttgccttc(T)11	64	1634	1697
i1_LQ_CCSEED_c21610/f1p0/1356	1	p1	(A)21	21	1286	1306
i1_LQ_CCSEED_c26684/f1p0/1261	1	c*	(C)13(CT)17*	46	23	68
i1_LQ_CCSEED_c26700/f1p76/1872	1	p2	(GA)10	20	72	91
i1_LQ_CCSEED_c23319/f1p1/1646	1	p2	(GA)6	12	186	197
i1_LQ_CCSEED_c23319/f1p1/1646	2	p3	(GGA)5	15	675	689
i1_LQ_CCSEED_c23319/f1p1/1646	3	p5	(AAGGC)6	30	1199	1228
i1_LQ_CCSEED_c23319/f1p1/1646	4	p1	(T)19	19	1427	1445
i1_LQ_CCSEED_c21670/f1p0/1333	1	p3	(TGG)7	21	271	291
i1_LQ_CCSEED_c29002/f1p1/1828	1	p1	(A)11	11	23	33
i1_LQ_CCSEED_c21708/f1p2/1887	1	p3	(AAC)6	18	1339	1356
i1_LQ_CCSEED_c21708/f1p2/1887	2	p5	(AAAAG)5	25	1512	1536
i1_LQ_CCSEED_c21708/f1p2/1887	3	p2	(AG)15	30	1680	1709
i1_LQ_CCSEED_c21736/f1p2/1956	1	p3	(TGG)5	15	1280	1294
i1_LQ_CCSEED_c21736/f1p2/1956	2	c*	(GGAGGT)7(GGT)7*	60	1437	1496
i1_LQ_CCSEED_c21736/f1p2/1956	3	p2	(GA)9	18	1698	1715
i1_LQ_CCSEED_c21736/f1p2/1956	4	c	(T)13caaacaaaatgttttgtacctataaaaaaaagtatatgtaaattctaaatgttaaatttaatattgtgtgagtcatacatttagga(T)12	111	1849	1959
i1_LQ_CCSEED_c26793/f1p50/1485	1	c	(AC)12agagatatacacacagagagc(GA)9tcaattga(C)12aaaaa(AT)7	102	65	166
i1_LQ_CCSEED_c26793/f1p50/1485	2	p1	(A)17	17	1372	1388
i1_LQ_CCSEED_c23429/f1p0/1856	1	c	(CT)7caaattctcagtacatgtttctagagtttttgccttc(T)11	62	1674	1735
i1_LQ_CCSEED_c29088/f1p2/1880	1	p2	(CT)8	16	21	36
i1_LQ_CCSEED_c28204/f1p0/1530	1	p2	(CT)15	30	58	87
i1_LQ_CCSEED_c23486/f1p0/1482	1	p2	(CT)12	24	13	36
i1_LQ_CCSEED_c23486/f1p0/1482	2	p2	(CT)13	26	156	181
i1_LQ_CCSEED_c23486/f1p0/1482	3	p2	(GA)6	12	370	381
i1_LQ_CCSEED_c25104/f1p2/1820	1	p1	(T)17	17	1684	1700
i1_LQ_CCSEED_c25117/f1p2/1352	1	c	(TC)8(CT)6	28	49	76
i1_LQ_CCSEED_c25117/f1p2/1352	2	c	(TCT)5tgatctt(TGA)5tggagaaacaagtaggaatt(AG)7	71	1101	1171
i1_LQ_CCSEED_c21862/f1p2/1881	1	c	(TC)6tgatttgttaacttgggtgatt(AC)6	46	136	181
i1_LQ_CCSEED_c26917/f1p10/1505	1	c	(ATG)6aagagatgaagcagaggttgaagatcgtctgcatatatagacatgcaccatccatatatatatttgatcaagcagc(TA)6	106	1191	1296
i1_LQ_CCSEED_c26917/f1p10/1505	2	c	(A)20c(A)35	56	1438	1493
i1_LQ_CCSEED_c29201/f1p0/1305	1	p3	(CCT)10	30	456	485
i1_LQ_CCSEED_c29201/f1p0/1305	2	p2	(AT)11	22	877	898
i1_LQ_CCSEED_c26941/f1p18/1533	1	p3	(TGT)6	18	97	114
i1_LQ_CCSEED_c26941/f1p18/1533	2	p2	(AG)13	26	1325	1350
i1_LQ_CCSEED_c26941/f1p18/1533	3	p1	(T)17	17	1498	1514
i1_LQ_CCSEED_c23592/f1p0/1978	1	p2	(CT)7	14	22	35
i1_LQ_CCSEED_c31538/f1p0/1995	1	c	(CT)13aaaaccttgattcacaattgggtgttggcgcaaaaatcaaagcttgttgtagctttttttcgcttgttttaa(T)10	108	62	169
i1_LQ_CCSEED_c31549/f1p0/1058	1	p1	(A)26	26	998	1023
i1_LQ_CCSEED_c25227/f1p0/1537	1	p2	(AG)15	30	349	378
i1_LQ_CCSEED_c28447/f1p0/1829	1	p1	(T)12	12	1464	1475
i1_LQ_CCSEED_c25270/f1p1/1803	1	p2	(CT)7	14	141	154
i1_LQ_CCSEED_c31618/f1p1/1136	1	c	(T)10agttaatttgatggttatgagaaaaaaaaatgaaataattattatttggacgtgacattttgtcttattgactaaattaacatg(T)10	104	526	629
i1_LQ_CCSEED_c23694/f1p18/1478	1	p2	(TC)17	34	38	71
i1_LQ_CCSEED_c23695/f1p0/1812	1	p2	(TC)6	12	35	46
i1_LQ_CCSEED_c23695/f1p0/1812	2	p2	(CT)6	12	365	376
i1_LQ_CCSEED_c23695/f1p0/1812	3	p1	(T)16	16	1715	1730
i1_LQ_CCSEED_c23709/f1p0/1758	1	p2	(TC)14	28	10	37
i1_LQ_CCSEED_c28523/f1p0/1832	1	p2	(TC)11	22	47	68
i1_LQ_CCSEED_c28523/f1p0/1832	2	p2	(CT)13	26	226	251
i1_LQ_CCSEED_c28523/f1p0/1832	3	c	(TA)7tgtgt(TG)7	33	534	566
i1_LQ_CCSEED_c28523/f1p0/1832	4	c	(A)11ttcccctttctctaaacaccaat(C)12	46	1739	1784
i1_LQ_CCSEED_c38327/f1p4/1374	1	p2	(AG)11	22	1247	1268
i1_LQ_CCSEED_c38340/f1p1/1180	1	p3	(GCG)6	18	402	419
i1_LQ_CCSEED_c28552/f1p1/1243	1	c	(AT)7aa(CT)11	38	61	98
i1_LQ_CCSEED_c28552/f1p1/1243	2	p3	(ACC)5	15	307	321
i1_LQ_CCSEED_c25321/f1p0/1588	1	p2	(TC)9	18	41	58
i1_LQ_CCSEED_c25321/f1p0/1588	2	p1	(A)58	58	1564	1621
i1_LQ_CCSEED_c31737/f1p0/1092	1	p1	(T)21	21	684	704
i1_LQ_CCSEED_c31737/f1p0/1092	2	p3	(TCT)8	24	920	943
i1_LQ_CCSEED_c31760/f1p0/1024	1	p3	(GCC)8	24	191	214
i1_LQ_CCSEED_c29436/f1p0/1203	1	c	(A)10gaagaagc(CT)12	42	32	73
i1_LQ_CCSEED_c29436/f1p0/1203	2	p1	(T)16	16	1107	1122
i1_LQ_CCSEED_c29455/f1p0/1222	1	p2	(AG)11	22	57	78
i1_LQ_CCSEED_c29455/f1p0/1222	2	c*	(TCT)7(T)15*	35	877	911
i1_LQ_CCSEED_c29457/f1p1/1867	1	p3	(GGA)5	15	817	831
i1_LQ_CCSEED_c29457/f1p1/1867	2	p3	(ACC)6	18	1379	1396
i1_LQ_CCSEED_c29457/f1p1/1867	3	p1	(A)10	10	1617	1626
i1_LQ_CCSEED_c31805/f1p2/1113	1	p1	(T)11	11	120	130
i1_LQ_CCSEED_c31805/f1p2/1113	2	c	(AGC)8aaccacaacaaccacagcacccacagcagcagcaacaacaacaactgcagatgcagcagctcttatttcagaggcacgctcagcagcaacagcag(CAA)9	146	531	676
i1_LQ_CCSEED_c29488/f1p1/1202	1	c	(T)12ccc(T)10	25	1089	1113
i1_LQ_CCSEED_c38484/f1p0/1203	1	p1	(T)16	16	151	166
i1_LQ_CCSEED_c38484/f1p0/1203	2	p2	(TC)8	16	399	414
i1_LQ_CCSEED_c38484/f1p0/1203	3	p1	(A)11	11	765	775
i1_LQ_CCSEED_c38484/f1p0/1203	4	p2	(TC)15	30	934	963
i1_LQ_CCSEED_c29490/f1p1/1660	1	c	(T)16c(A)10	27	1491	1517
i1_LQ_CCSEED_c29491/f1p0/1911	1	p3	(TGG)5	15	1138	1152
i1_LQ_CCSEED_c29491/f1p0/1911	2	p3	(GGT)5	15	1316	1330
i1_LQ_CCSEED_c29491/f1p0/1911	3	p2	(GA)8	16	1532	1547
i1_LQ_CCSEED_c29491/f1p0/1911	4	p1	(T)11	11	1681	1691
i1_LQ_CCSEED_c29491/f1p0/1911	5	p1	(A)10	10	1862	1871
i1_LQ_CCSEED_c38502/f1p1/1626	1	p2	(CT)7	14	34	47
i1_LQ_CCSEED_c38502/f1p1/1626	2	p3	(CGA)5	15	156	170
i1_LQ_CCSEED_c31900/f1p0/1120	1	p2	(CT)12	24	56	79
i1_LQ_CCSEED_c29567/f1p0/1750	1	p2	(TC)7	14	139	152
i1_LQ_CCSEED_c29567/f1p0/1750	2	p1	(A)10	10	1675	1684
i1_LQ_CCSEED_c28675/f1p0/1866	1	p2	(CA)7	14	474	487
i1_LQ_CCSEED_c29572/f1p1/1301	1	p1	(T)31	31	1	31
i1_LQ_CCSEED_c29574/f1p1/1376	1	c	(GA)7gcgcaaagctacagacacttccgcgaaccaaactccaattcactctctc(CT)9(AT)10gcatacatgtatatgtatctatctagatgtagaacatgaactttgatctctt(TC)12	177	39	215
i1_LQ_CCSEED_c29604/f1p2/1919	1	p3	(ACA)8	24	1054	1077
i1_LQ_CCSEED_c29667/f1p0/1155	1	p2	(AG)10	20	23	42
i1_LQ_CCSEED_c38718/f1p2/1939	1	p3	(CGA)5	15	3	17
i1_LQ_CCSEED_c38718/f1p2/1939	2	p2	(TC)16	32	127	158
i1_LQ_CCSEED_c29721/f1p1/2029	1	p2	(CT)7	14	87	100
i1_LQ_CCSEED_c38728/f1p50/1450	1	p3	(GAC)5	15	165	179
i1_LQ_CCSEED_c38728/f1p50/1450	2	c	(T)14ctgttctttttcccctcagttttttgggttttgtgtacactataataggttccttga(T)14	85	1234	1318
i1_LQ_CCSEED_c28880/f1p3/1915	1	p3	(CAC)7	21	232	252
i1_LQ_CCSEED_c28880/f1p3/1915	2	p3	(GGA)5	15	793	807
i1_LQ_CCSEED_c28880/f1p3/1915	3	p1	(A)14	14	1793	1806
i1_LQ_CCSEED_c41966/f1p0/1383	1	c	(AG)7aagcacactgcaggcactgcatttcattggtggtttttttttcttctattccttgagagaagtcgacttggatctgaaaaaatggccaaatggg(TC)14	136	6	141
i1_LQ_CCSEED_c41966/f1p0/1383	2	p2	(AT)7	14	357	370
i1_LQ_CCSEED_c41966/f1p0/1383	3	p1	(T)13	13	1329	1341
i1_LQ_CCSEED_c41979/f1p0/1568	1	p2	(TC)7	14	293	306
i1_LQ_CCSEED_c41979/f1p0/1568	2	p2	(AT)8	16	528	543
i1_LQ_CCSEED_c42008/f1p0/1488	1	p2	(AG)12	24	1	24
i1_LQ_CCSEED_c38821/f1p2/1349	1	p2	(CT)14	28	248	275
i1_LQ_CCSEED_c42023/f1p1/1815	1	p2	(AT)8	16	1194	1209
i1_LQ_CCSEED_c42023/f1p1/1815	2	p1	(T)10	10	1555	1564
i1_LQ_CCSEED_c40431/f1p1/1901	1	p6	(CACCGC)6	36	281	316
i1_LQ_CCSEED_c40431/f1p1/1901	2	p2	(AT)10	20	741	760
i1_LQ_CCSEED_c38848/f1p0/1651	1	p2	(AG)6	12	8	19
i1_LQ_CCSEED_c29877/f1p1/1893	1	p3	(CGC)5	15	79	93
i1_LQ_CCSEED_c32557/f1p1/977	1	c	(TC)6ta(TC)8tgtcctcggcgcctcaatccgacgataagatttccggcgaaaagtttccttccctggtgatgggcgaagttactcaataacttg(TTC)5	129	65	193
i1_LQ_CCSEED_c40479/f1p0/1244	1	p2	(TC)15	30	22	51
i1_LQ_CCSEED_c38890/f1p0/1606	1	c	(AG)6ggggttgaaatctcgtccttagcccttttcttctcctccgcgtgccctccttttccgccactgtcagatc(CT)6	94	45	138
i1_LQ_CCSEED_c38890/f1p0/1606	2	p1	(A)15	15	1585	1599
i1_LQ_CCSEED_c36992/f1p1/1488	1	c	(CT)7tctctctctc(CT)9	42	35	76
i1_LQ_CCSEED_c42118/f1p1/1275	1	p1	(A)10	10	1161	1170
i1_LQ_CCSEED_c37035/f1p1/1726	1	c	(CCAACA)5(TC)9	48	148	195
i1_LQ_CCSEED_c42145/f1p0/1904	1	p2	(AG)21	42	383	424
i1_LQ_CCSEED_c32726/f1p0/1145	1	p2	(CT)10	20	11	30
i1_LQ_CCSEED_c42176/f1p2/1371	1	p2	(CT)7	14	1293	1306
i1_LQ_CCSEED_c40596/f1p1/1587	1	p1	(T)11	11	1644	1654
i1_LQ_CCSEED_c29949/f1p0/1635	1	p2	(AT)9	18	1378	1395
i1_LQ_CCSEED_c37078/f1p0/1359	1	p2	(GA)6	12	12	23
i1_LQ_CCSEED_c32830/f1p1/1113	1	c	(CT)8cc(GAA)9	45	57	101
i1_LQ_CCSEED_c32831/f1p1/1099	1	p2	(AT)12	24	795	818
i1_LQ_CCSEED_c32831/f1p1/1099	2	c	(T)11aactttgtctttagaaattgtttttcaaatttgtgtcaatttttttttaacttttccgatctgtctagtgtaaaagaatctaaaaatttatttatc(A)13	120	968	1087
i1_LQ_CCSEED_c40644/f1p2/1724	1	p2	(TC)7	14	75	88
i1_LQ_CCSEED_c42249/f1p3/1877	1	p2	(CT)12	24	56	79
i1_LQ_CCSEED_c42249/f1p3/1877	2	p2	(CT)15	30	238	267
i1_LQ_CCSEED_c42249/f1p3/1877	3	c	(TA)6(TG)9	30	371	400
i1_LQ_CCSEED_c42249/f1p3/1877	4	c	(A)10ttcccctttctctaaacaccaat(C)14	47	1581	1627
i1_LQ_CCSEED_c37159/f1p2/1736	1	p2	(CT)7	14	1639	1652
i1_LQ_CCSEED_c39046/f1p2/1495	1	p2	(TC)13	26	39	64
i1_LQ_CCSEED_c42327/f1p0/1870	1	p1	(T)20	20	120	139
i1_LQ_CCSEED_c42327/f1p0/1870	2	p1	(T)15	15	1725	1739
i1_LQ_CCSEED_c40751/f1p0/1533	1	p2	(GA)11	22	51	72
i1_LQ_CCSEED_c40751/f1p0/1533	2	p3	(CCA)6	18	331	348
i1_LQ_CCSEED_c30127/f1p6/1649	1	p1	(T)12	12	998	1009
i1_LQ_CCSEED_c33089/f1p0/1093	1	p2	(TC)17	34	18	51
i1_LQ_CCSEED_c33089/f1p0/1093	2	p2	(AT)10	20	989	1008
i1_LQ_CCSEED_c33106/f1p2/1053	1	p2	(CT)10	20	1	20
i1_LQ_CCSEED_c33106/f1p2/1053	2	p3	(ACC)5	15	484	498
i1_LQ_CCSEED_c33106/f1p2/1053	3	p3	(ATG)6	18	942	959
i1_LQ_CCSEED_c39136/f1p6/1383	1	p1	(A)10	10	233	242
i1_LQ_CCSEED_c39136/f1p6/1383	2	p1	(T)14	14	1182	1195
i1_LQ_CCSEED_c39136/f1p6/1383	3	p1	(T)11	11	1313	1323
i1_LQ_CCSEED_c33156/f1p14/1055	1	p1	(T)19	19	124	142
i1_LQ_CCSEED_c33156/f1p14/1055	2	p3	(GGT)7	21	602	622
i1_LQ_CCSEED_c33156/f1p14/1055	3	p1	(A)10	10	824	833
i1_LQ_CCSEED_c33305/f1p2/1130	1	p2	(TC)16	32	75	106
i1_LQ_CCSEED_c33305/f1p2/1130	2	p2	(AG)16	32	1025	1056
i1_LQ_CCSEED_c42584/f1p0/1487	1	p2	(TC)13	26	41	66
i1_LQ_CCSEED_c33553/f1p0/1145	1	p1	(A)12	12	1090	1101
i1_LQ_CCSEED_c39343/f1p0/1220	1	p3	(CAC)6	18	223	240
i1_LQ_CCSEED_c39343/f1p0/1220	2	p3	(CCG)6	18	539	556
i1_LQ_CCSEED_c39343/f1p0/1220	3	c	(A)10tt(A)10gagacaaaaatatgaatatgaatgactctttttctatgtaaatt(TA)10	86	1056	1141
i1_LQ_CCSEED_c42626/f1p0/1490	1	p3	(GAC)8	24	119	142
i1_LQ_CCSEED_c42626/f1p0/1490	2	p4	(ATTT)5	20	1182	1201
i1_LQ_CCSEED_c30333/f1p0/1931	1	p2	(CT)16	32	206	237
i1_LQ_CCSEED_c42702/f1p0/1647	1	p3	(AGC)5	15	584	598
i1_LQ_CCSEED_c37617/f1p0/1462	1	c	(TTC)11aacactgtcagtgcagaaacagagacagcctatac(AT)6(GT)6	92	123	214
i1_LQ_CCSEED_c42793/f1p2/1369	1	p1	(A)11	11	6	16
i1_LQ_CCSEED_c41194/f1p1/1207	1	p1	(T)10	10	946	955
i1_LQ_CCSEED_c41206/f1p0/1327	1	p2	(CT)10	20	23	42
i1_LQ_CCSEED_c41206/f1p0/1327	2	c	(AT)10gtatatatatagtgggtccaatggactccaatagatcgaatacccagttaaaaa(AT)7(GT)9	106	266	371
i1_LQ_CCSEED_c41206/f1p0/1327	3	p1	(T)12	12	1218	1229
i1_LQ_CCSEED_c37674/f1p0/1543	1	p2	(TC)6	12	26	37
i1_LQ_CCSEED_c37674/f1p0/1543	2	p1	(T)18	18	1516	1533
i1_LQ_CCSEED_c37682/f1p1/1742	1	p1	(T)16	16	373	388
i1_LQ_CCSEED_c37682/f1p1/1742	2	p2	(CA)7	14	883	896
i1_LQ_CCSEED_c39604/f1p2/1475	1	p2	(GA)10	20	1	20
i1_LQ_CCSEED_c39604/f1p2/1475	2	p6	(GTCTCA)7	42	823	864
i1_LQ_CCSEED_c37725/f1p2/1936	1	p2	(GA)11	22	24	45
i1_LQ_CCSEED_c41281/f1p0/1482	1	p3	(GGT)5	15	488	502
i1_LQ_CCSEED_c41281/f1p0/1482	2	p3	(TCC)5	15	703	717
i1_LQ_CCSEED_c41281/f1p0/1482	3	p3	(AAG)5	15	1159	1173
i1_LQ_CCSEED_c42990/f1p0/1528	1	p2	(CT)9	18	43	60
i1_LQ_CCSEED_c42990/f1p0/1528	2	p1	(T)10	10	977	986
i1_LQ_CCSEED_c41314/f1p0/1974	1	p2	(TC)17	34	84	117
i1_LQ_CCSEED_c41314/f1p0/1974	2	p3	(AAC)6	18	247	264
i1_LQ_CCSEED_c41314/f1p0/1974	3	p3	(AAC)5	15	430	444
i1_LQ_CCSEED_c41314/f1p0/1974	4	p3	(GGT)5	15	1417	1431
i1_LQ_CCSEED_c39686/f1p0/1416	1	c	(TCA)6ccaaaaacaactttcatcttcttctcccatt(TC)9	67	9	75
i1_LQ_CCSEED_c39686/f1p0/1416	2	p3	(CCA)7	21	346	366
i1_LQ_CCSEED_c39686/f1p0/1416	3	c	(ACC)6aaaatctgagcaatcaacacgaaaacaatgacagtgtaagtgcacatgttgttgcgactaatggg(TCT)5	98	1098	1195
i1_LQ_CCSEED_c34889/f2p0/1177	1	p2	(CT)7	14	53	66
i1_LQ_CCSEED_c37795/f1p1/1624	1	p3	(TCT)8	24	82	105
i1_LQ_CCSEED_c37795/f1p1/1624	2	p3	(TGT)6	18	246	263
i1_LQ_CCSEED_c37795/f1p1/1624	3	p3	(ACC)5	15	440	454
i1_LQ_CCSEED_c39788/f1p0/1753	1	p1	(T)12	12	1627	1638
i1_LQ_CCSEED_c43910/f1p0/1806	1	p2	(CT)13	26	1	26
i1_LQ_CCSEED_c37902/f1p1/1874	1	p1	(T)23	23	1	23
i1_LQ_CCSEED_c37903/f1p2/1651	1	p1	(T)23	23	1	23
i1_LQ_CCSEED_c39852/f1p3/1647	1	p2	(CT)7	14	122	135
i1_LQ_CCSEED_c37948/f1p3/2082	1	p6	(CACCGC)6	36	291	326
i1_LQ_CCSEED_c37948/f1p3/2082	2	p2	(AT)10	20	751	770
i1_LQ_CCSEED_c37948/f1p3/2082	3	p1	(T)14	14	2006	2019
i1_LQ_CCSEED_c37969/f1p50/1922	1	c	(AG)6cgaggg(A)16	34	1720	1753
i1_LQ_CCSEED_c43235/f1p2/1277	1	p2	(AG)12	24	25	48
i1_LQ_CCSEED_c43235/f1p2/1277	2	p2	(TC)10	20	155	174
i1_LQ_CCSEED_c43235/f1p2/1277	3	p3	(TGA)5	15	894	908
i1_LQ_CCSEED_c39986/f1p3/1982	1	p3	(ACT)5	15	1270	1284
i1_LQ_CCSEED_c43262/f1p0/1981	1	p1	(T)10	10	984	993
i1_LQ_CCSEED_c41577/f1p0/1522	1	p2	(TC)6	12	6	17
i1_LQ_CCSEED_c38023/f1p2/1627	1	c	(TC)16caaagtgtcactactctttaatttaattcatctatactgtagtgactttttcattttactcaaggcagaaaaaaggggtggttgattaa(T)14	135	7	141
i1_LQ_CCSEED_c38023/f1p2/1627	2	p3	(ACT)5	15	983	997
i1_LQ_CCSEED_c44090/f1p4/1370	1	p2	(AG)9	18	268	285
i1_LQ_CCSEED_c40060/f1p7/1805	1	p2	(TC)8	16	549	564
i1_LQ_CCSEED_c40060/f1p7/1805	2	c	(CA)7ctacacacggctgat(AC)7	43	813	855
i1_LQ_CCSEED_c40060/f1p7/1805	3	c	(CA)6cgg(TC)6	27	1045	1071
i1_LQ_CCSEED_c40102/f1p0/1657	1	c	(CT)12(AT)10gcatacatgtatatgtatctatctagatgtagaacatgaactttgatctctt(TC)12	120	30	149
i1_LQ_CCSEED_c43359/f1p5/1332	1	p2	(CT)11	22	129	150
i1_LQ_CCSEED_c43359/f1p5/1332	2	p1	(T)11	11	1128	1138
i1_LQ_CCSEED_c41638/f1p2/1456	1	p2	(CT)15	30	129	158
i1_LQ_CCSEED_c41638/f1p2/1456	2	c	(T)19ggactttaacttgaaacagtaaatggttgggaaactagtgggatacaaattacaatcattctgtctgataaaatcagttcc(T)19	119	1164	1282
i1_LQ_CCSEED_c44141/f1p0/1198	1	c	(CT)15ccgtacacccacta(CT)12	68	69	136
i1_LQ_CCSEED_c44141/f1p0/1198	2	c	(TC)9tgatctgggtgatccacaat(TC)6	50	359	408
i1_LQ_CCSEED_c44141/f1p0/1198	3	p1	(T)11	11	1190	1200
i1_LQ_CCSEED_c44153/f1p1/1850	1	p3	(CGA)5	15	1182	1196
i1_LQ_CCSEED_c41667/f1p0/1747	1	p2	(TC)7	14	155	168
i1_LQ_CCSEED_c43395/f1p0/1686	1	c	(AC)6aatacaaacacaatagagccgtctcctctcctcctg(CT)8ccatctagggttttgccttc(CT)8	100	1	100
i1_LQ_CCSEED_c43395/f1p0/1686	2	p2	(CT)7	14	220	233
i1_LQ_CCSEED_c43436/f1p0/1989	1	p2	(CT)8	16	10	25
i1_LQ_CCSEED_c38250/f1p1/1706	1	p2	(TC)6	12	38	49
i1_LQ_CCSEED_c38250/f1p1/1706	2	p2	(AT)9	18	176	193
i1_LQ_CCSEED_c41746/f1p0/1573	1	p1	(A)11	11	17	27
i1_LQ_CCSEED_c41761/f1p1/1585	1	p1	(T)24	24	1442	1465
i1_LQ_CCSEED_c44239/f1p6/1197	1	p2	(TG)6	12	993	1004
i1_LQ_CCSEED_c44244/f1p2/1515	1	c	(T)16g(GT)9	35	1239	1273
i1_LQ_CCSEED_c41790/f1p42/1795	1	p3	(TCA)11	33	222	254
i1_LQ_CCSEED_c41796/f1p0/1270	1	p2	(GA)12	24	1072	1095
i1_LQ_CCSEED_c43530/f1p8/1976	1	p2	(AG)13	26	35	60
i1_LQ_CCSEED_c43530/f1p8/1976	2	p3	(GTG)6	18	812	829
i1_LQ_CCSEED_c46688/f1p2/1728	1	c	(CT)7cctctc(CT)12	44	48	91
i1_LQ_CCSEED_c43585/f1p0/1431	1	p2	(CT)7	14	179	192
i1_LQ_CCSEED_c43585/f1p0/1431	2	c	(CA)7ctacacacggctgat(AC)7	43	440	482
i1_LQ_CCSEED_c43585/f1p0/1431	3	c	(CA)6cgg(TC)6	27	672	698
i1_LQ_CCSEED_c44320/f1p0/1847	1	p2	(TC)11	22	25	46
i1_LQ_CCSEED_c44320/f1p0/1847	2	p2	(TA)8	16	155	170
i1_LQ_CCSEED_c44320/f1p0/1847	3	p1	(A)19	19	1815	1833
i1_LQ_CCSEED_c41873/f1p0/1648	1	p1	(T)13	13	36	48
i1_LQ_CCSEED_c46861/f1p0/1034	1	p1	(T)11	11	971	981
i1_LQ_CCSEED_c43684/f1p0/1325	1	p3	(TGG)5	15	111	125
i1_LQ_CCSEED_c44420/f1p6/1562	1	p1	(T)25	25	1	25
i1_LQ_CCSEED_c56374/f1p0/1017	1	p2	(TC)12	24	20	43
i1_LQ_CCSEED_c52936/f1p0/1299	1	p2	(AG)7	14	101	114
i1_LQ_CCSEED_c47134/f1p0/1074	1	p2	(AG)15	30	36	65
i1_LQ_CCSEED_c56457/f1p0/1011	1	c	(CGG)8caaggtggacgcggcagtggcggtta(CGG)5	65	402	466
i1_LQ_CCSEED_c56492/f1p0/1009	1	p3	(ACC)6	18	374	391
i1_LQ_CCSEED_c44536/f1p1/1899	1	p3	(GCA)5	15	1417	1431
i1_LQ_CCSEED_c44542/f1p0/1451	1	p3	(CCG)5	15	201	215
i1_LQ_CCSEED_c47444/f1p36/1113	1	c	(ACC)5acactcaaaattcttttgcctcctttgtctg(GTTA)5ccttcctttccctccataaacaaagaaatgcttcactctctgctcatcaaaccaacatt(CTC)9	152	25	176
i1_LQ_CCSEED_c51012/f3p0/1238	1	p2	(AT)11	22	155	176
i1_LQ_CCSEED_c44608/f1p0/1542	1	c	(T)13ctgttctttttcccctcagttttttgggttttgtgtacactataataggttccttga(T)11	81	1344	1424
i1_LQ_CCSEED_c44629/f1p0/1918	1	p6	(GTTAGG)5	30	253	282
i1_LQ_CCSEED_c44629/f1p0/1918	2	p2	(AG)12	24	385	408
i1_LQ_CCSEED_c44645/f1p0/1576	1	c	(CT)6a(TC)6ctccgatggctttcgaagacgaacacaccgtctacggcggcgaagaagacctcgacgaagacgacgacgacgagagcgaagaccccccacctgacct(CGA)5	137	34	170
i1_LQ_CCSEED_c44645/f1p0/1576	2	p6	(AACCCT)5	30	796	825
i1_LQ_CCSEED_c44658/f1p18/1576	1	p1	(T)10	10	531	540
i1_LQ_CCSEED_c44658/f1p18/1576	2	p2	(TA)10	20	775	794
i1_LQ_CCSEED_c44658/f1p18/1576	3	c	(A)10gaaaaagaaacaagaaagaaaagagaatgcaaaag(A)12	57	1098	1154
i1_LQ_CCSEED_c53254/f1p0/1525	1	c	(CT)6cctcttctttccacattcacctaccccctcat(TC)6	56	19	74
i1_LQ_CCSEED_c53254/f1p0/1525	2	p2	(CT)7	14	252	265
i1_LQ_CCSEED_c44660/f1p0/1456	1	p3	(GAC)5	15	169	183
i1_LQ_CCSEED_c44660/f1p0/1456	2	c	(T)16ctgttcttttgcccctcagttttttgggttttgtgtacactataataggttccttga(T)12	85	1238	1322
i1_LQ_CCSEED_c47662/f1p0/1150	1	p2	(AG)11	22	5	26
i1_LQ_CCSEED_c47662/f1p0/1150	2	p1	(T)14	14	834	847
i2_LQ_CCSEED_c2307/f4p3/2897	1	p1	(T)10	10	2810	2819
i2_LQ_CCSEED_c2367/f1p1/2719	1	p2	(CT)10	20	133	152
i2_LQ_CCSEED_c2367/f1p1/2719	2	p1	(T)26	26	2551	2576
i1_LQ_CCSEED_c53417/f1p0/1857	1	p2	(TC)12	24	27	50
i1_LQ_CCSEED_c53417/f1p0/1857	2	p1	(A)10	10	1592	1601
i2_LQ_CCSEED_c2495/f3p6/2683	1	p2	(AG)6	12	6	17
i2_LQ_CCSEED_c2495/f3p6/2683	2	p3	(CTC)6	18	240	257
i1_LQ_CCSEED_c44841/f1p1/1454	1	p2	(CT)6	12	95	106
i1_LQ_CCSEED_c44841/f1p1/1454	2	p2	(TC)6	12	295	306
i2_LQ_CCSEED_c2776/f1p0/2571	1	p3	(ACA)6	18	44	61
i2_LQ_CCSEED_c2776/f1p0/2571	2	p2	(AT)6	12	267	278
i2_LQ_CCSEED_c2776/f1p0/2571	3	p2	(CT)16	32	694	725
i2_LQ_CCSEED_c2776/f1p0/2571	4	p2	(AT)14	28	1244	1271
i2_LQ_CCSEED_c2776/f1p0/2571	5	p6	(ATTCCT)5	30	2303	2332
i1_LQ_CCSEED_c53760/f1p0/1519	1	p2	(TC)10	20	24	43
i1_LQ_CCSEED_c53760/f1p0/1519	2	p3	(GTG)5	15	842	856
i2_LQ_CCSEED_c2803/f1p5/2646	1	p1	(T)18	18	1	18
i2_LQ_CCSEED_c2803/f1p5/2646	2	p2	(CT)8	16	234	249
i2_LQ_CCSEED_c2803/f1p5/2646	3	p3	(CCA)5	15	666	680
i2_LQ_CCSEED_c2803/f1p5/2646	4	p3	(TGG)5	15	1991	2005
i2_LQ_CCSEED_c2803/f1p5/2646	5	p2	(AG)8	16	2422	2437
i1_LQ_CCSEED_c44901/f1p2/1756	1	c	(T)28actagattttatttattttatttatttcgtttatagctacaaaacctccaaaccgaaaacactaaaaaag(A)11cacacacactctctctcttctctctcctctctctgtc(CT)11	168	26	193
i1_LQ_CCSEED_c48301/f1p0/1092	1	p3	(GGA)6	18	493	510
i2_LQ_CCSEED_c2844/f1p0/2767	1	p2	(TC)7	14	80	93
i1_LQ_CCSEED_c44931/f1p5/1202	1	p3	(CCA)5	15	857	871
i1_LQ_CCSEED_c44931/f1p5/1202	2	c	(A)13t(A)13	27	1170	1196
i2_LQ_CCSEED_c2945/f1p1/2345	1	p2	(GA)6	12	10	21
i2_LQ_CCSEED_c2945/f1p1/2345	2	c	(A)13gtgttt(AG)15actccattcaagtcattgtagaaaaagagaaataggtggagagtgtt(AG)7	110	256	365
i1_LQ_CCSEED_c45122/f1p9/1723	1	p2	(CT)8	16	34	49
i1_LQ_CCSEED_c45122/f1p9/1723	2	p2	(CT)12	24	1468	1491
i1_LQ_CCSEED_c57185/f1p0/1024	1	p3	(CGG)5	15	131	145
i1_LQ_CCSEED_c57185/f1p0/1024	2	p1	(T)14	14	853	866
i1_LQ_CCSEED_c45211/f1p0/1407	1	c	(T)24gctgat(A)12	42	247	288
i1_LQ_CCSEED_c45211/f1p0/1407	2	p1	(A)13	13	445	457
i1_LQ_CCSEED_c45211/f1p0/1407	3	p1	(T)11	11	955	965
i2_LQ_CCSEED_c3074/f1p0/2350	1	p2	(GC)7	14	157	170
i2_LQ_CCSEED_c3074/f1p0/2350	2	p1	(T)18	18	798	815
i1_LQ_CCSEED_c48993/f1p1/1060	1	c	(AG)7cgaggg(A)17	37	803	839
i1_LQ_CCSEED_c45263/f1p0/1716	1	c	(AGT)6gggtttgttttgttttg(T)10	45	6	50
i1_LQ_CCSEED_c45263/f1p0/1716	2	c	(CCA)5accaccaccaccacaacaacaacaccaacaccacttcccaaacccacaacaacaaattcacatctttctcaatccatgggacccacctcaa(AACCCT)5agtcccctcaaccaaaacccacttcatatcaagcatgaacctgtccaccttcccatcccacaaccacc(ACA)5	219	836	1054
i1_LQ_CCSEED_c45263/f1p0/1716	3	p3	(CCT)6	18	1500	1517
i1_LQ_CCSEED_c45263/f1p0/1716	4	p1	(A)15	15	1637	1651
i1_LQ_CCSEED_c45264/f1p0/1840	1	p2	(AT)8	16	71	86
i1_LQ_CCSEED_c45264/f1p0/1840	2	p1	(A)14	14	1815	1828
i1_LQ_CCSEED_c49034/f1p0/1044	1	p3	(GCG)8	24	434	457
i1_LQ_CCSEED_c49034/f1p0/1044	2	p3	(GGC)6	18	607	624
i1_LQ_CCSEED_c45287/f1p0/1395	1	p2	(TC)6	12	60	71
i1_LQ_CCSEED_c49047/f1p0/1352	1	p2	(AG)6	12	32	43
i1_LQ_CCSEED_c49047/f1p0/1352	2	p2	(GA)17	34	1106	1139
i2_LQ_CCSEED_c3917/f1p6/2582	1	c	(TA)7(GA)8	30	103	132
i1_LQ_CCSEED_c45353/f1p0/1940	1	p3	(ACA)6	18	26	43
i1_LQ_CCSEED_c45353/f1p0/1940	2	p2	(AT)11	22	252	273
i1_LQ_CCSEED_c45353/f1p0/1940	3	p6	(ATTCCT)5	30	1700	1729
i2_LQ_CCSEED_c3942/f1p0/2183	1	p3	(GGT)7	21	1736	1756
i2_LQ_CCSEED_c3942/f1p0/2183	2	p2	(GA)14	28	1958	1985
i2_LQ_CCSEED_c3942/f1p0/2183	3	p1	(T)13	13	2114	2126
i2_LQ_CCSEED_c3206/f1p32/3107	1	p2	(TC)6	12	266	277
i2_LQ_CCSEED_c3206/f1p32/3107	2	p3	(TTA)5	15	553	567
i2_LQ_CCSEED_c3206/f1p32/3107	3	p1	(T)13	13	925	937
i2_LQ_CCSEED_c3206/f1p32/3107	4	p4	(TTGT)5	20	1561	1580
i2_LQ_CCSEED_c3206/f1p32/3107	5	c	(ATT)8(ATC)7	45	2322	2366
i2_LQ_CCSEED_c5739/f1p4/2836	1	p1	(T)14	14	2673	2686
i2_LQ_CCSEED_c5742/f1p1/2936	1	p2	(TC)6	12	108	119
i2_LQ_CCSEED_c4096/f1p1/2551	1	c	(CT)11aactctatatatata(AT)6ttatatgtaaaaaatcagacttatatcgacggcgacggtggttggtgggtggtcgatctgctgggacttgctgcggatgtagatctccgtcaggagt(GA)10	166	12	177
i2_LQ_CCSEED_c4096/f1p1/2551	2	p1	(T)12	12	1387	1398
i2_LQ_CCSEED_c4096/f1p1/2551	3	p2	(TC)14	28	1575	1602
i2_LQ_CCSEED_c4096/f1p1/2551	4	p1	(T)21	21	1936	1956
i2_LQ_CCSEED_c5796/f1p9/2258	1	p2	(CT)11	22	1	22
i2_LQ_CCSEED_c5796/f1p9/2258	2	p1	(T)11	11	2194	2204
i2_LQ_CCSEED_c5806/f1p0/2622	1	p2	(TC)7	14	80	93
i2_LQ_CCSEED_c5806/f1p0/2622	2	p1	(T)10	10	1162	1171
i2_LQ_CCSEED_c3373/f1p3/2608	1	p1	(T)14	14	2437	2450
i2_LQ_CCSEED_c4167/f1p2/2172	1	p2	(CT)10	20	5	24
i2_LQ_CCSEED_c3432/f1p12/2731	1	p1	(T)24	24	1	24
i2_LQ_CCSEED_c7568/f1p4/2356	1	c	(GA)6g(GA)16	45	1978	2022
i2_LQ_CCSEED_c7568/f1p4/2356	2	c	(A)15(T)12	27	2318	2344
i2_LQ_CCSEED_c3488/f1p4/2194	1	c	(CT)6aaaacccttca(CT)6	35	19	53
i2_LQ_CCSEED_c3488/f1p4/2194	2	p1	(A)10	10	1997	2006
i1_LQ_CCSEED_c56311/f1p0/1014	1	p3	(CAA)5	15	123	137
i2_LQ_CCSEED_c3538/f1p5/2763	1	p1	(T)10	10	1126	1135
i2_LQ_CCSEED_c9116/f1p1/2600	1	p2	(CA)12	24	91	114
i2_LQ_CCSEED_c3597/f1p3/2317	1	c	(A)11ttcattcaatg(A)10	32	226	257
i2_LQ_CCSEED_c3597/f1p3/2317	2	c	(T)13c(T)13	27	474	500
i2_LQ_CCSEED_c3597/f1p3/2317	3	c	(T)10aaa(T)10	23	793	815
i2_LQ_CCSEED_c3597/f1p3/2317	4	p1	(T)12	12	1055	1066
i2_LQ_CCSEED_c3611/f1p0/2389	1	p2	(CT)6	12	95	106
i2_LQ_CCSEED_c9200/f1p1/2161	1	p2	(CT)16	32	108	139
i2_LQ_CCSEED_c6062/f1p2/2137	1	p2	(TC)7	14	262	275
i2_LQ_CCSEED_c6062/f1p2/2137	2	p2	(CT)8	16	424	439
i2_LQ_CCSEED_c6062/f1p2/2137	3	p2	(CT)7	14	598	611
i2_LQ_CCSEED_c6062/f1p2/2137	4	p2	(TG)15	30	719	748
i2_LQ_CCSEED_c6062/f1p2/2137	5	p1	(A)12	12	1929	1940
i2_LQ_CCSEED_c7704/f1p1/2229	1	p2	(GA)8	16	59	74
i2_LQ_CCSEED_c7747/f1p4/2258	1	p2	(AG)15	30	172	201
i2_LQ_CCSEED_c4444/f1p2/2826	1	p6	(TCAGCA)5	30	390	419
i2_LQ_CCSEED_c4444/f1p2/2826	2	p3	(GCA)6	18	870	887
i2_LQ_CCSEED_c4444/f1p2/2826	3	p1	(T)19	19	2633	2651
i2_LQ_CCSEED_c10835/f1p0/2742	1	p1	(T)10	10	1978	1987
i2_LQ_CCSEED_c3745/f1p0/2670	1	p3	(TGT)5	15	51	65
i2_LQ_CCSEED_c7840/f1p1/2184	1	c	(CT)7aaagtttacctctcttcgactctgcaaat(TC)7	57	87	143
i2_LQ_CCSEED_c4498/f1p0/2245	1	p2	(CT)10	20	69	88
i2_LQ_CCSEED_c9287/f1p2/2204	1	c	(TGA)5taatgaagaggttgatgaagcagaagaggttgatgaagat(GAA)10	85	942	1026
i2_LQ_CCSEED_c9353/f1p6/2515	1	p1	(T)25	25	1	25
i2_LQ_CCSEED_c9353/f1p6/2515	2	c	(CCT)13tttcgtcttcgtctctcttcctctcgctctctctcgccaccgattgatttccaccgacgacattcact(TC)6tgctattttaaagacagatag(AT)9gagtatatgataaatatatgatagattgttgtcataaaatctgtcttcaaggatt(TA)7	227	175	401
i2_LQ_CCSEED_c9353/f1p6/2515	3	p2	(TC)7	14	813	826
i2_LQ_CCSEED_c9353/f1p6/2515	4	p3	(TTA)10	30	1870	1899
i2_LQ_CCSEED_c6215/f1p3/2517	1	c	(TC)6atcccttcgaactctctctctatatcccccaaattttgtcgtcgtcgtggagttgcggaac(CCT)10	103	21	123
i2_LQ_CCSEED_c10926/f1p1/2167	1	p2	(GA)18	36	1	36
i2_LQ_CCSEED_c10926/f1p1/2167	2	p1	(T)22	22	1522	1543
i2_LQ_CCSEED_c3828/f1p0/2754	1	c	(GA)6agagaagaacaagagaaccacaaccaaaccacttccaagaaaaagaagaa(AAG)6	80	63	142
i2_LQ_CCSEED_c3828/f1p0/2754	2	c	(TTC)5c(TCT)8	40	444	483
i2_LQ_CCSEED_c6232/f3p1/2575	1	p2	(CT)6	12	13	24
i2_LQ_CCSEED_c6235/f1p0/2301	1	p2	(AG)6	12	190	201
i2_LQ_CCSEED_c9402/f1p6/2329	1	p3	(CAT)5	15	738	752
i2_LQ_CCSEED_c9402/f1p6/2329	2	c	(A)16t(A)19c(A)19	56	2273	2328
i2_LQ_CCSEED_c3876/f1p1/2685	1	p2	(TC)10	20	199	218
i2_LQ_CCSEED_c3876/f1p1/2685	2	p2	(AT)10	20	1850	1869
i2_LQ_CCSEED_c3890/f1p0/2177	1	p2	(CT)19	38	193	230
i2_LQ_CCSEED_c3890/f1p0/2177	2	c	(CT)10(AT)10	40	392	431
i2_LQ_CCSEED_c3890/f1p0/2177	3	p3	(GCA)5	15	757	771
i2_LQ_CCSEED_c3900/f1p2/2276	1	p1	(T)25	25	1	25
i2_LQ_CCSEED_c3900/f1p2/2276	2	p2	(AT)7	14	372	385
i2_LQ_CCSEED_c3900/f1p2/2276	3	p2	(AT)7	14	1923	1936
i2_LQ_CCSEED_c6309/f1p1/2906	1	p2	(GA)6	12	26	37
i2_LQ_CCSEED_c6309/f1p1/2906	2	p1	(A)109	109	2772	2880
i2_LQ_CCSEED_c8014/f1p3/2582	1	c	(TC)6(TA)9	30	2373	2402
i2_LQ_CCSEED_c9481/f1p0/2816	1	p2	(TA)9	18	2856	2873
i2_LQ_CCSEED_c4644/f1p1/2416	1	p1	(T)16	16	2293	2308
i2_LQ_CCSEED_c6351/f1p6/2992	1	p3	(TTA)6	18	619	636
i2_LQ_CCSEED_c6351/f1p6/2992	2	c	(T)10ctttttc(T)11	28	1177	1204
i2_LQ_CCSEED_c8030/f1p1/3038	1	c	(CT)6c(CT)7	27	14	40
i2_LQ_CCSEED_c8030/f1p1/3038	2	c	(A)106t(A)35caaaaaagataaataaaaaaaaag(A)21gaaaccaaaaaat(A)19g(A)43gaataaag(A)13	284	2799	3082
i2_LQ_CCSEED_c9500/f1p2/2552	1	p1	(A)10	10	2490	2499
i2_LQ_CCSEED_c4689/f1p4/2950	1	p2	(AT)8	16	136	151
i2_LQ_CCSEED_c4689/f1p4/2950	2	p1	(A)14	14	581	594
i2_LQ_CCSEED_c4689/f1p4/2950	3	c	(T)10aa(T)11	23	1699	1721
i2_LQ_CCSEED_c4689/f1p4/2950	4	p2	(TG)6	12	2011	2022
i2_LQ_CCSEED_c4689/f1p4/2950	5	c*	(TTTC)5(TTC)10*(T)16	63	2530	2592
i2_LQ_CCSEED_c11091/f1p0/2893	1	p1	(T)11	11	1476	1486
i2_LQ_CCSEED_c11091/f1p0/2893	2	p2	(TC)11	22	1626	1647
i2_LQ_CCSEED_c11091/f1p0/2893	3	p2	(TA)6	12	1826	1837
i2_LQ_CCSEED_c11091/f1p0/2893	4	p3	(TTC)5	15	2847	2861
i2_LQ_CCSEED_c9533/f1p6/2706	1	p3	(TTA)10	30	709	738
i2_LQ_CCSEED_c6401/f1p8/2572	1	p2	(AT)9	18	2483	2500
i2_LQ_CCSEED_c8095/f1p53/2721	1	p1	(A)11	11	1321	1331
i2_LQ_CCSEED_c8095/f1p53/2721	2	p1	(T)12	12	2552	2563
i2_LQ_CCSEED_c4730/f1p0/2441	1	p2	(TC)8	16	80	95
i2_LQ_CCSEED_c4730/f1p0/2441	2	p1	(T)10	10	1166	1175
i2_LQ_CCSEED_c9561/f1p0/2874	1	p2	(GA)9	18	310	327
i2_LQ_CCSEED_c12636/f1p5/3010	1	p2	(TC)10	20	26	45
i2_LQ_CCSEED_c12636/f1p5/3010	2	p1	(T)10	10	198	207
i2_LQ_CCSEED_c12636/f1p5/3010	3	p4	(ATTT)5	20	2817	2836
i2_LQ_CCSEED_c11140/f1p3/2598	1	p2	(TC)14	28	146	173
i2_LQ_CCSEED_c11140/f1p3/2598	2	p1	(T)10	10	999	1008
i2_LQ_CCSEED_c11140/f1p3/2598	3	p1	(T)22	22	2324	2345
i2_LQ_CCSEED_c11145/f1p16/3016	1	p2	(CT)10	20	40	59
i2_LQ_CCSEED_c11150/f1p1/2398	1	c	(TC)8tg(TC)6	30	32	61
i2_LQ_CCSEED_c11150/f1p1/2398	2	p2	(CT)17	34	188	221
i2_LQ_CCSEED_c11150/f1p1/2398	3	p1	(T)10	10	2258	2267
i2_LQ_CCSEED_c6457/f1p0/2433	1	p2	(AG)8	16	38	53
i2_LQ_CCSEED_c4809/f1p1/2753	1	p2	(CT)11	22	68	89
i2_LQ_CCSEED_c4809/f1p1/2753	2	p3	(TAC)5	15	2574	2588
i2_LQ_CCSEED_c9641/f1p0/2338	1	p1	(A)12	12	348	359
i2_LQ_CCSEED_c4815/f1p4/2651	1	p2	(CT)12	24	60	83
i2_LQ_CCSEED_c4815/f1p4/2651	2	p2	(TC)7	14	1101	1114
i2_LQ_CCSEED_c4815/f1p4/2651	3	p1	(A)18	18	2580	2597
i2_LQ_CCSEED_c8186/f1p1/2619	1	c	(CT)10aactctatatatata(AT)6ttatatgtaaaaattcagacttatatcgacggcgacggtggttggtgggtggtcgatctgctgggacttgctgcggatgtagatctccgtcaggagt(GA)10	164	120	283
i2_LQ_CCSEED_c8186/f1p1/2619	2	p1	(T)18	18	1495	1512
i2_LQ_CCSEED_c8186/f1p1/2619	3	p2	(CT)9	18	1671	1688
i2_LQ_CCSEED_c8186/f1p1/2619	4	p1	(T)11	11	2023	2033
i2_LQ_CCSEED_c6505/f1p26/2247	1	p2	(TC)8	16	60	75
i2_LQ_CCSEED_c6505/f1p26/2247	2	p1	(C)11	11	2238	2248
i2_LQ_CCSEED_c11204/f1p2/2515	1	c	(AG)6caaggg(A)18	36	2301	2336
i2_LQ_CCSEED_c8219/f1p2/2665	1	p2	(CT)6	12	24	35
i2_LQ_CCSEED_c8219/f1p2/2665	2	p1	(T)14	14	2254	2267
i2_LQ_CCSEED_c8219/f1p2/2665	3	c	(A)15caaa(T)23	42	2543	2584
i2_LQ_CCSEED_c4863/f1p0/2818	1	p1	(A)14	14	2175	2188
i2_LQ_CCSEED_c6543/f1p0/2748	1	p3	(TGT)5	15	41	55
i2_LQ_CCSEED_c11266/f1p0/2416	1	p1	(T)10	10	208	217
i2_LQ_CCSEED_c11266/f1p0/2416	2	p1	(T)11	11	324	334
i2_LQ_CCSEED_c11311/f1p7/3210	1	p3	(AGA)13	39	111	149
i2_LQ_CCSEED_c11311/f1p7/3210	2	c	(CAG)5(CAA)8	39	571	609
i2_LQ_CCSEED_c11311/f1p7/3210	3	p1	(T)10	10	3024	3033
i2_LQ_CCSEED_c9721/f1p8/2487	1	p1	(T)21	21	695	715
i2_LQ_CCSEED_c9721/f1p8/2487	2	p1	(A)12	12	1318	1329
i2_LQ_CCSEED_c9721/f1p8/2487	3	p1	(T)11	11	1872	1882
i2_LQ_CCSEED_c9721/f1p8/2487	4	p1	(T)19	19	2109	2127
i2_LQ_CCSEED_c9721/f1p8/2487	5	p1	(A)12	12	2466	2477
i2_LQ_CCSEED_c6593/f1p0/2278	1	p1	(T)10	10	235	244
i2_LQ_CCSEED_c6612/f1p3/2510	1	p2	(CT)6	12	42	53
i2_LQ_CCSEED_c6612/f1p3/2510	2	p1	(A)11	11	2308	2318
i2_LQ_CCSEED_c11336/f1p1/2232	1	p3	(AGC)7	21	118	138
i2_LQ_CCSEED_c4955/f1p3/2520	1	p3	(TGA)5	15	363	377
i2_LQ_CCSEED_c6627/f1p5/2418	1	p1	(T)11	11	76	86
i2_LQ_CCSEED_c8308/f1p3/2522	1	p1	(T)10	10	526	535
i2_LQ_CCSEED_c8308/f1p3/2522	2	p1	(T)19	19	762	780
i2_LQ_CCSEED_c8308/f1p3/2522	3	p2	(TA)7	14	1801	1814
i2_LQ_CCSEED_c11347/f1p1/2604	1	c	(T)13aaatg(TAT)5	33	866	898
i2_LQ_CCSEED_c11347/f1p1/2604	2	p1	(T)17	17	1516	1532
i2_LQ_CCSEED_c6648/f1p1/2956	1	p2	(TC)8	16	8	23
i2_LQ_CCSEED_c5009/f1p2/2468	1	p3	(GAA)5	15	1830	1844
i2_LQ_CCSEED_c5009/f1p2/2468	2	p1	(T)12	12	2138	2149
i2_LQ_CCSEED_c9802/f1p3/2910	1	p2	(GA)11	22	19	40
i2_LQ_CCSEED_c9802/f1p3/2910	2	p2	(TC)6	12	369	380
i2_LQ_CCSEED_c9802/f1p3/2910	3	p1	(T)17	17	2724	2740
i2_LQ_CCSEED_c6660/f1p0/2115	1	c	(C)10(A)11c(A)12tattctgacaaaatacatacccattaaaaagccccacacatggaacttacagatatgcaaggcaataaacac(GCA)5	121	127	247
i2_LQ_CCSEED_c6660/f1p0/2115	2	p3	(CAA)5	15	1607	1621
i2_LQ_CCSEED_c6661/f1p1/2792	1	p2	(AC)7	14	178	191
i2_LQ_CCSEED_c6661/f1p1/2792	2	p3	(GGA)7	21	499	519
i2_LQ_CCSEED_c6661/f1p1/2792	3	c	(TTTTAT)8gagta(AT)12	77	850	926
i2_LQ_CCSEED_c6661/f1p1/2792	4	p1	(A)11	11	1845	1855
i2_LQ_CCSEED_c6661/f1p1/2792	5	p1	(A)10	10	2213	2222
i2_LQ_CCSEED_c9831/f1p1/2745	1	p3	(AGC)7	21	153	173
i2_LQ_CCSEED_c5034/f1p1/2690	1	p3	(GAA)5	15	106	120
i2_LQ_CCSEED_c5036/f1p1/2207	1	p2	(CT)6	12	147	158
i2_LQ_CCSEED_c5036/f1p1/2207	2	c	(CT)21(AT)8	58	599	656
i2_LQ_CCSEED_c5036/f1p1/2207	3	p1	(T)10	10	1443	1452
i2_LQ_CCSEED_c5036/f1p1/2207	4	p2	(CT)18	36	1887	1922
i2_LQ_CCSEED_c9847/f1p0/2679	1	p2	(AC)6	12	119	130
i2_LQ_CCSEED_c9847/f1p0/2679	2	p2	(GT)6	12	287	298
i2_LQ_CCSEED_c9847/f1p0/2679	3	p1	(T)15	15	2599	2613
i2_LQ_CCSEED_c12934/f1p4/2883	1	p2	(CT)9	18	211	228
i2_LQ_CCSEED_c12934/f1p4/2883	2	c	(T)11ctgtgaattattgtatgtacaatatgta(TG)6ttttgaagattacgactagttgaaaaaaaatcaaaattgttgaaatataaatgtttgataaattatgatgagttaagttttatttctataa(AAT)6	160	667	826
i2_LQ_CCSEED_c12934/f1p4/2883	3	c	(T)11ctttttc(T)16ggtgttggttctagtcaaattgatgcttactgttacc(T)20	91	1119	1209
i2_LQ_CCSEED_c12934/f1p4/2883	4	c	(CT)18(AT)12	60	1994	2053
i2_LQ_CCSEED_c12934/f1p4/2883	5	p1	(A)10	10	2835	2844
i2_LQ_CCSEED_c9911/f1p0/2220	1	p2	(GA)6	12	42	53
i2_LQ_CCSEED_c9919/f1p1/2969	1	p1	(A)35	35	13	47
i2_LQ_CCSEED_c8458/f1p2/2524	1	c	(TC)9(TA)8	34	211	244
i2_LQ_CCSEED_c8458/f1p2/2524	2	c	(GA)8ggggacagatgagaattgggttgaagaagttttgcttcgattctttccgcaattaaaggctcagaaggactcaaattc(TA)9(GA)9	130	548	677
i2_LQ_CCSEED_c8472/f1p0/2426	1	p3	(TTC)8	24	149	172
i2_LQ_CCSEED_c11503/f1p1/2253	1	c	(T)17gaggggggggaggggg(GTT)9	60	1145	1204
i2_LQ_CCSEED_c11503/f1p1/2253	2	p1	(T)13	13	2133	2145
i2_LQ_CCSEED_c12974/f1p0/2181	1	p2	(CT)7	14	35	48
i2_LQ_CCSEED_c6766/f1p0/2280	1	p1	(A)12	12	48	59
i2_LQ_CCSEED_c6766/f1p0/2280	2	p3	(ATC)5	15	1609	1623
i2_LQ_CCSEED_c5175/f1p2/2494	1	c	(GA)13ggagaaaaaccagaaagacagacagacaaacaaacaacagagagacaaacccagaaaaccacactgaattc(AG)8	113	35	147
i2_LQ_CCSEED_c8517/f1p3/2451	1	p2	(AG)10	20	43	62
i2_LQ_CCSEED_c10016/f1p1/2228	1	p2	(TC)17	34	24	57
i2_LQ_CCSEED_c10027/f1p1/2265	1	p3	(TGG)11	33	1723	1755
i2_LQ_CCSEED_c5233/f1p4/2178	1	p1	(A)11	11	1981	1991
i2_LQ_CCSEED_c10050/f1p1/2184	1	p2	(GA)14	28	178	205
i2_LQ_CCSEED_c10050/f1p1/2184	2	c	(TCT)6cattccat(TC)14	54	386	439
i2_LQ_CCSEED_c10050/f1p1/2184	3	p3	(AGC)5	15	1122	1136
i2_LQ_CCSEED_c11621/f1p1/2933	1	p2	(TG)8	16	83	98
i2_LQ_CCSEED_c11630/f1p0/2454	1	p2	(CT)8	16	103	118
i2_LQ_CCSEED_c11630/f1p0/2454	2	p3	(CCA)6	18	567	584
i2_LQ_CCSEED_c11630/f1p0/2454	3	p3	(CCA)5	15	1320	1334
i2_LQ_CCSEED_c8594/f1p0/2813	1	p2	(TC)6	12	63	74
i2_LQ_CCSEED_c8594/f1p0/2813	2	p1	(A)94	94	2695	2788
i2_LQ_CCSEED_c8595/f1p4/2253	1	p2	(AG)8	16	6	21
i2_LQ_CCSEED_c6894/f1p263/2639	1	p1	(T)17	17	1	17
i2_LQ_CCSEED_c6894/f1p263/2639	2	p2	(TC)7	14	346	359
i2_LQ_CCSEED_c6894/f1p263/2639	3	p1	(T)17	17	515	531
i2_LQ_CCSEED_c6894/f1p263/2639	4	p2	(AG)13	26	836	861
i2_LQ_CCSEED_c13165/f1p2/2298	1	p1	(T)11	11	931	941
i2_LQ_CCSEED_c11715/f1p12/2888	1	p1	(A)18	18	25	42
i2_LQ_CCSEED_c11715/f1p12/2888	2	p3	(GGA)6	18	174	191
i2_LQ_CCSEED_c11717/f1p3/2969	1	c	(GT)12atgtttatttaagcaactaatcttta(AT)7	64	839	902
i2_LQ_CCSEED_c11717/f1p3/2969	2	p1	(T)11	11	2149	2159
i2_LQ_CCSEED_c5380/f1p3/2788	1	p1	(T)11	11	1947	1957
i2_LQ_CCSEED_c5380/f1p3/2788	2	p1	(T)10	10	2445	2454
i2_LQ_CCSEED_c5380/f1p3/2788	3	p4	(TTTA)5	20	2681	2700
i2_LQ_CCSEED_c5386/f1p1/2878	1	p3	(GCT)5	15	1249	1263
i2_LQ_CCSEED_c5386/f1p1/2878	2	p6	(CAGGCT)14	84	1429	1512
i2_LQ_CCSEED_c8687/f1p2/2197	1	p2	(AC)11	22	2	23
i2_LQ_CCSEED_c8687/f1p2/2197	2	c	(C)11agcctaggtttccctggtgatatgtgtttctagagagagagaaatc(GA)6	69	125	193
i2_LQ_CCSEED_c8687/f1p2/2197	3	c	(TC)6a(CT)13	39	491	529
i2_LQ_CCSEED_c10146/f1p0/2827	1	p2	(TC)6	12	8	19
i2_LQ_CCSEED_c10146/f1p0/2827	2	p1	(T)11	11	2203	2213
i2_LQ_CCSEED_c13225/f1p6/2301	1	p3	(ATG)5	15	333	347
i2_LQ_CCSEED_c13225/f1p6/2301	2	p1	(A)46	46	2254	2299
i2_LQ_CCSEED_c7002/f1p6/2660	1	c	(TTG)5ggtcaaagatgaagataaggttgtctcataagcatcaaagtaaagccatcgatcttcctaatactactactagtaacaacaatc(ATG)5	114	235	348
i2_LQ_CCSEED_c7002/f1p6/2660	2	p2	(TG)6	12	2373	2384
i2_LQ_CCSEED_c7004/f1p1/2637	1	p1	(A)10	10	2437	2446
i2_LQ_CCSEED_c8742/f1p3/2979	1	p2	(AG)11	22	32	53
i2_LQ_CCSEED_c8742/f1p3/2979	2	p3	(TCT)6	18	1800	1817
i2_LQ_CCSEED_c8742/f1p3/2979	3	p2	(TC)17	34	2664	2697
i2_LQ_CCSEED_c5436/f1p10/2229	1	p1	(A)10	10	631	640
i2_LQ_CCSEED_c5453/f1p0/2195	1	p2	(TC)6	12	8	19
i2_LQ_CCSEED_c5453/f1p0/2195	2	p2	(TC)9	18	217	234
i2_LQ_CCSEED_c8754/f1p1/2342	1	p2	(CT)6	12	10	21
i2_LQ_CCSEED_c8754/f1p1/2342	2	p1	(T)22	22	2149	2170
i2_LQ_CCSEED_c7066/f1p0/2323	1	p3	(GTG)7	21	299	319
i2_LQ_CCSEED_c5498/f1p0/2923	1	c	(AGA)5cgacttcga(CT)6	36	1	36
i2_LQ_CCSEED_c5498/f1p0/2923	2	p3	(GTG)9	27	335	361
i2_LQ_CCSEED_c11867/f1p2/2164	1	p3	(AAC)5	15	1289	1303
i2_LQ_CCSEED_c11867/f1p2/2164	2	p2	(TA)6	12	2099	2110
i2_LQ_CCSEED_c7123/f1p3/2606	1	p2	(CT)7	14	98	111
i2_LQ_CCSEED_c7123/f1p3/2606	2	p1	(T)12	12	1813	1824
i2_LQ_CCSEED_c11903/f1p2/2442	1	p2	(TC)7	14	26	39
i2_LQ_CCSEED_c11903/f1p2/2442	2	c	(CT)7ccagaactataattttctctctctag(A)12gaggaacaagaaatgggttctctcatcccatgtcttgacctcaacctcatccctgacc(CCA)5	125	141	265
i2_LQ_CCSEED_c13361/f1p2/2846	1	p2	(TA)6	12	1032	1043
i2_LQ_CCSEED_c13361/f1p2/2846	2	c	(CTTT)5ttcttcac(T)17	45	1243	1287
i2_LQ_CCSEED_c11964/f1p2/2708	1	p2	(TC)11	22	21	42
i2_LQ_CCSEED_c11967/f1p1/2163	1	c	(CT)15(C)17tcctctgccttcctccttctatctataatcaatcaaccc(CT)6	98	16	113
i2_LQ_CCSEED_c11967/f1p1/2163	2	p3	(GTG)9	27	398	424
i2_LQ_CCSEED_c5581/f1p5/2731	1	p1	(T)11	11	60	70
i2_LQ_CCSEED_c7181/f1p0/2859	1	p2	(TC)23	46	109	154
i2_LQ_CCSEED_c10340/f1p2/2321	1	p3	(CCG)5	15	136	150
i2_LQ_CCSEED_c10347/f1p2/2304	1	c	(TA)7tttacttgtcattgtga(T)12	43	880	922
i2_LQ_CCSEED_c13445/f1p0/2494	1	p1	(T)25	25	1	25
i2_LQ_CCSEED_c10369/f1p3/2659	1	p1	(T)16	16	1071	1086
i2_LQ_CCSEED_c12015/f1p2/2468	1	p2	(TC)7	14	14	27
i2_LQ_CCSEED_c12015/f1p2/2468	2	p1	(A)11	11	1995	2005
i2_LQ_CCSEED_c12015/f1p2/2468	3	p1	(T)10	10	2415	2424
i2_LQ_CCSEED_c13483/f1p0/2874	1	c	(AC)6aaat(TA)7	30	103	132
i2_LQ_CCSEED_c13483/f1p0/2874	2	p2	(TA)6	12	1164	1175
i2_LQ_CCSEED_c10379/f1p0/2717	1	p1	(T)10	10	2574	2583
i2_LQ_CCSEED_c13492/f1p0/2414	1	p1	(A)32	32	1187	1218
i2_LQ_CCSEED_c13492/f1p0/2414	2	c	(A)87caaaaaaaac(A)13caaaaaac(A)16c(A)108	243	2230	2472
i2_LQ_CCSEED_c13499/f1p3/2315	1	p2	(CT)18	36	86	121
i2_LQ_CCSEED_c5708/f1p0/2990	1	p1	(T)14	14	2166	2179
i2_LQ_CCSEED_c5708/f1p0/2990	2	p1	(C)19	19	2292	2310
i2_LQ_CCSEED_c5708/f1p0/2990	3	p1	(T)11	11	2524	2534
i2_LQ_CCSEED_c12139/f1p2/3020	1	p6	(GGCACA)5	30	2753	2782
i2_LQ_CCSEED_c13601/f1p0/2407	1	p2	(TC)16	32	17	48
i2_LQ_CCSEED_c9043/f1p0/2725	1	p2	(AC)11	22	110	131
i2_LQ_CCSEED_c9043/f1p0/2725	2	c	(GA)9gc(GA)7	34	310	343
i2_LQ_CCSEED_c7371/f1p13/2122	1	p1	(T)10	10	1973	1982
i2_LQ_CCSEED_c7378/f1p5/2180	1	p1	(T)14	14	2096	2109
i2_LQ_CCSEED_c7380/f1p0/2916	1	c	(CCT)6ccgccattgccatcgtgctctcattgtcgaagaaaagttcgatcgtcgacgcttgctcgagctcaatctgatcctttt(AG)9gcagagaaagtaatcgctgatcaaaatacgccatgggacaagcatttcgcaagctcttcgataccttcttcggcaattctgagatgcgggtacc(CT)8	224	77	300
i2_LQ_CCSEED_c7380/f1p0/2916	2	p2	(TA)8	16	767	782
i2_LQ_CCSEED_c7380/f1p0/2916	3	p3	(ATT)7	21	1265	1285
i2_LQ_CCSEED_c7380/f1p0/2916	4	p2	(TC)12	24	2744	2767
i2_LQ_CCSEED_c13612/f1p1/2111	1	p2	(TC)11	22	591	612
i2_LQ_CCSEED_c13612/f1p1/2111	2	p2	(GA)12	24	950	973
i2_LQ_CCSEED_c13612/f1p1/2111	3	c	(A)12c(T)10	23	1906	1928
i2_LQ_CCSEED_c12223/f1p0/2828	1	p2	(GA)12	24	5	28
i2_LQ_CCSEED_c13632/f1p0/2802	1	p2	(TC)11	22	11	32
i2_LQ_CCSEED_c13632/f1p0/2802	2	p1	(A)12	12	1259	1270
i2_LQ_CCSEED_c7410/f1p0/2307	1	c	(T)26ctggctatgtattatttata(TG)7	60	1	60
i2_LQ_CCSEED_c7410/f1p0/2307	2	c	(AT)6ct(TG)6tttggatcacgagaaagccctcagctctgcactatatctcacgttt(TTA)7	93	559	651
i2_LQ_CCSEED_c7410/f1p0/2307	3	p2	(GA)6	12	1177	1188
i2_LQ_CCSEED_c7410/f1p0/2307	4	p1	(A)11	11	1449	1459
i2_LQ_CCSEED_c13648/f1p2/2177	1	p1	(T)14	14	122	135
i2_LQ_CCSEED_c13648/f1p2/2177	2	p3	(AAC)5	15	1421	1435
i2_LQ_CCSEED_c12273/f2p1/2609	1	p2	(CT)6	12	39	50
i2_LQ_CCSEED_c12273/f2p1/2609	2	p1	(T)12	12	2394	2405
i2_LQ_CCSEED_c10546/f1p1/2355	1	p1	(T)10	10	1	10
i2_LQ_CCSEED_c10546/f1p1/2355	2	p2	(AG)9	18	123	140
i2_LQ_CCSEED_c10546/f1p1/2355	3	p5	(TTTTC)7	35	670	704
i2_LQ_CCSEED_c12296/f1p5/2820	1	c	(CT)9cgctctccaaccaccgccaacgaccacttcaaccactctcaacccctagggttttcatcaatggatactctttctcttccatccccaccat(CAC)8	133	44	176
i2_LQ_CCSEED_c12296/f1p5/2820	2	p3	(AGG)6	18	444	461
i2_LQ_CCSEED_c12296/f1p5/2820	3	p2	(TC)7	14	1748	1761
i2_LQ_CCSEED_c14565/f1p0/2046	1	p2	(CT)12	24	6	29
i2_LQ_CCSEED_c14566/f1p0/2020	1	p2	(GA)12	24	49	72
i2_LQ_CCSEED_c14566/f1p0/2020	2	p1	(T)11	11	2009	2019
i2_LQ_CCSEED_c10557/f1p4/2532	1	c	(CT)7(TC)8	30	64	93
i2_LQ_CCSEED_c10557/f1p4/2532	2	p2	(GA)6	12	282	293
i2_LQ_CCSEED_c18353/f1p0/2466	1	c	(T)29ggctatgttatattat(TG)14	73	1	73
i2_LQ_CCSEED_c18353/f1p0/2466	2	c	(AT)8(GT)7ttggatcacgagaaagccaacttcagctctgcaactatatctcaacagtttttt(TTA)5	99	563	661
i2_LQ_CCSEED_c18353/f1p0/2466	3	c	(A)24(GAA)7	45	1057	1101
i2_LQ_CCSEED_c18353/f1p0/2466	4	p2	(GA)10	20	1249	1268
i2_LQ_CCSEED_c12334/f1p1/2224	1	c	(T)10ctc(T)10	23	1	23
i2_LQ_CCSEED_c14594/f1p1/1964	1	p1	(T)10	10	203	212
i2_LQ_CCSEED_c14594/f1p1/1964	2	p1	(T)18	18	1610	1627
i2_LQ_CCSEED_c14594/f1p1/1964	3	p1	(A)206	206	1758	1963
i2_LQ_CCSEED_c18361/f1p0/2621	1	p3	(CGA)6	18	49	66
i2_LQ_CCSEED_c18365/f1p5/2815	1	p1	(T)11	11	109	119
i2_LQ_CCSEED_c10614/f1p2/2245	1	c	(A)12gaaagaaaagaaaagaagaaaaaa(AG)7	50	13	62
i2_LQ_CCSEED_c10614/f1p2/2245	2	p3	(AAC)5	15	1404	1418
i2_LQ_CCSEED_c10614/f1p2/2245	3	p2	(TA)8	16	2214	2229
i2_LQ_CCSEED_c18376/f1p0/2586	1	p2	(GA)13	26	82	107
i2_LQ_CCSEED_c10639/f1p0/2124	1	p2	(AG)7	14	22	35
i2_LQ_CCSEED_c10639/f1p0/2124	2	p2	(CT)11	22	314	335
i2_LQ_CCSEED_c10639/f1p0/2124	3	c	(CT)11cccaacctcttaatttgcaactacaattaaaatttgttttgattt(A)10	77	622	698
i2_LQ_CCSEED_c10639/f1p0/2124	4	p2	(CT)6	12	819	830
i2_LQ_CCSEED_c10641/f1p1/2393	1	p2	(TC)12	24	59	82
i2_LQ_CCSEED_c10641/f1p1/2393	2	p3	(TAC)6	18	660	677
i2_LQ_CCSEED_c10670/f1p1/2508	1	p1	(T)21	21	1	21
i2_LQ_CCSEED_c12408/f1p4/2847	1	c	(TC)6atctctctctctacctagctgtt(TC)8(A)29	80	72	151
i2_LQ_CCSEED_c12408/f1p4/2847	2	p2	(TA)7	14	2753	2766
i2_LQ_CCSEED_c20082/f1p3/2345	1	p1	(T)10	10	222	231
i2_LQ_CCSEED_c10713/f4p0/2203	1	p2	(CT)14	28	2	29
i2_LQ_CCSEED_c12478/f1p0/2494	1	p3	(CTT)7	21	13	33
i2_LQ_CCSEED_c14859/f1p3/2051	1	p1	(T)12	12	390	401
i2_LQ_CCSEED_c14859/f1p3/2051	2	p1	(T)10	10	883	892
i2_LQ_CCSEED_c14859/f1p3/2051	3	p1	(T)13	13	1530	1542
i2_LQ_CCSEED_c10757/f1p0/2133	1	p2	(CT)8	16	192	207
i2_LQ_CCSEED_c10757/f1p0/2133	2	c	(CT)11(AT)10	42	369	410
i2_LQ_CCSEED_c10757/f1p0/2133	3	p3	(GCA)6	18	736	753
i2_LQ_CCSEED_c10757/f1p0/2133	4	p3	(TGA)5	15	1309	1323
i2_LQ_CCSEED_c13889/f1p0/2656	1	p2	(TC)14	28	158	185
i2_LQ_CCSEED_c13891/f1p1/2236	1	p2	(TC)12	24	32	55
i2_LQ_CCSEED_c13891/f1p1/2236	2	p2	(CT)7	14	185	198
i2_LQ_CCSEED_c14871/f1p0/2071	1	c	(GCA)7(ACA)7	42	1497	1538
i2_LQ_CCSEED_c13909/f1p1/2591	1	p2	(CT)7	14	9	22
i2_LQ_CCSEED_c13909/f1p1/2591	2	p1	(T)16	16	334	349
i2_LQ_CCSEED_c13929/f1p0/2858	1	p3	(CAA)7	21	258	278
i2_LQ_CCSEED_c13929/f1p0/2858	2	p2	(TA)9	18	2042	2059
i2_LQ_CCSEED_c22987/f1p0/2415	1	p1	(T)13	13	1	13
i2_LQ_CCSEED_c22987/f1p0/2415	2	c	(A)15gg(A)16	33	178	210
i2_LQ_CCSEED_c13937/f1p0/2577	1	p4	(TCAA)5	20	61	80
i2_LQ_CCSEED_c13937/f1p0/2577	2	c	(ACC)5acagatgaccattctgttgtatatgtccctgtagcagagctaagggagaaaagatgatg(CT)11	96	2312	2407
i2_LQ_CCSEED_c18604/f1p0/2969	1	p6	(TGAATC)6	36	30	65
i2_LQ_CCSEED_c20277/f1p1/2431	1	p3	(GGA)5	15	939	953
i2_LQ_CCSEED_c20277/f1p1/2431	2	p1	(A)10	10	2149	2158
i2_LQ_CCSEED_c15064/f1p2/2252	1	p1	(T)10	10	645	654
i2_LQ_CCSEED_c15064/f1p2/2252	2	p1	(T)22	22	1970	1991
i2_LQ_CCSEED_c21637/f1p1/2879	1	p3	(CGC)7	21	60	80
i2_LQ_CCSEED_c21637/f1p1/2879	2	p3	(AGA)15	45	273	317
i2_LQ_CCSEED_c15148/f1p4/2119	1	p3	(CAT)5	15	702	716
i2_LQ_CCSEED_c14064/f1p1/2646	1	p3	(AGC)7	21	95	115
i2_LQ_CCSEED_c21655/f1p4/2185	1	p3	(CAT)5	15	593	607
i2_LQ_CCSEED_c21655/f1p4/2185	2	p1	(T)10	10	1963	1972
i2_LQ_CCSEED_c14075/f1p3/2899	1	p1	(A)11	11	1307	1317
i2_LQ_CCSEED_c14075/f1p3/2899	2	p1	(A)16	16	2744	2759
i2_LQ_CCSEED_c23128/f1p6/1745	1	p1	(A)15	15	439	453
i2_LQ_CCSEED_c14083/f1p13/3196	1	p1	(T)29	29	1	29
i2_LQ_CCSEED_c14083/f1p13/3196	2	c	(TGA)7(TAA)9	48	1100	1147
i2_LQ_CCSEED_c14083/f1p13/3196	3	c	(ATT)8(ATC)7	45	2401	2445
i2_LQ_CCSEED_c15204/f1p1/2128	1	p2	(CT)10	20	208	227
i2_LQ_CCSEED_c15230/f1p1/2134	1	p2	(CT)8	16	25	40
i2_LQ_CCSEED_c15230/f1p1/2134	2	p1	(T)11	11	181	191
i2_LQ_CCSEED_c18795/f1p2/2997	1	c	(CT)16atctaatctaacaaatcccacctctgaaaatcccccaaatttgctccactctcactctaccctcaacccactacgcagcaccttaaaccctgggagag(TC)16	162	57	218
i2_LQ_CCSEED_c18795/f1p2/2997	2	p3	(GAA)5	15	389	403
i2_LQ_CCSEED_c20399/f1p1/2489	1	c	(AT)9ctaa(CT)9	40	27	66
i2_LQ_CCSEED_c20399/f1p1/2489	2	p3	(ACC)5	15	275	289
i2_LQ_CCSEED_c20399/f1p1/2489	3	p1	(T)10	10	560	569
i2_LQ_CCSEED_c20399/f1p1/2489	4	p2	(TG)10	20	967	986
i2_LQ_CCSEED_c20399/f1p1/2489	5	c	(AT)6(GT)7ttggatcacgagaaagccaacttcagctctgcaactatatctcaacagttt(TTA)8	101	1480	1580
i2_LQ_CCSEED_c20399/f1p1/2489	6	p2	(GA)7	14	2112	2125
i2_LQ_CCSEED_c20399/f1p1/2489	7	p1	(A)16	16	2389	2404
i2_LQ_CCSEED_c15303/f1p3/2064	1	p3	(ACC)5	15	172	186
i2_LQ_CCSEED_c15303/f1p3/2064	2	c	(T)10cttggctatgtatatatta(TG)15	59	587	645
i2_LQ_CCSEED_c15303/f1p3/2064	3	c	(AT)8(GT)7tttggatcacgagaaagccaacttcagctctgcaactatatctcaacagtttttt(TTA)5	100	1136	1235
i2_LQ_CCSEED_c15303/f1p3/2064	4	c*	(A)26(AAG)5*	39	1628	1666
i2_LQ_CCSEED_c15303/f1p3/2064	5	p2	(GA)9	18	1817	1834
i2_LQ_CCSEED_c21749/f1p2/2180	1	p2	(AG)10	20	95	114
i2_LQ_CCSEED_c18818/f1p0/2230	1	p2	(GA)13	26	39	64
i2_LQ_CCSEED_c18818/f1p0/2230	2	p2	(AT)6	12	1009	1020
i2_LQ_CCSEED_c18818/f1p0/2230	3	p2	(TC)11	22	1455	1476
i2_LQ_CCSEED_c15343/f1p0/2070	1	c	(GA)9g(GA)8	35	44	78
i2_LQ_CCSEED_c15343/f1p0/2070	2	c	(T)20gggacccatttacctttgtggtttg(AAT)5	60	2002	2061
i2_LQ_CCSEED_c20425/f1p1/2639	1	p2	(CT)7	14	27	40
i2_LQ_CCSEED_c20425/f1p1/2639	2	p2	(AG)17	34	313	346
i2_LQ_CCSEED_c20425/f1p1/2639	3	p3	(CAC)6	18	1887	1904
i2_LQ_CCSEED_c23191/f1p4/2897	1	p2	(AG)10	20	1	20
i2_LQ_CCSEED_c23191/f1p4/2897	2	p2	(TG)7	14	937	950
i2_LQ_CCSEED_c23191/f1p4/2897	3	p1	(T)10	10	1110	1119
i2_LQ_CCSEED_c23191/f1p4/2897	4	p2	(TC)9	18	2787	2804
i2_LQ_CCSEED_c20439/f1p6/2781	1	p1	(A)27	27	1528	1554
i2_LQ_CCSEED_c20442/f1p3/2459	1	p2	(TA)9	18	952	969
i2_LQ_CCSEED_c20442/f1p3/2459	2	p2	(AT)8	16	1929	1944
i2_LQ_CCSEED_c15417/f1p0/2051	1	c	(CT)6atcccttttgctatataatacttacacacacatac(AT)6	59	287	345
i2_LQ_CCSEED_c15417/f1p0/2051	2	p1	(T)11	11	489	499
i2_LQ_CCSEED_c15417/f1p0/2051	3	p3	(ATG)5	15	786	800
i2_LQ_CCSEED_c15417/f1p0/2051	4	p3	(ACA)5	15	934	948
i2_LQ_CCSEED_c15417/f1p0/2051	5	c	(CTCCAT)6ctccaacaattgccagagcatcaactcaaaaa(CAC)5	83	1112	1194
i2_LQ_CCSEED_c15417/f1p0/2051	6	p3	(CAC)5	15	1524	1538
i2_LQ_CCSEED_c15438/f1p4/2072	1	p6	(TCTCCA)5	30	576	605
i2_LQ_CCSEED_c15448/f1p0/2122	1	c	(TC)7a(TC)6	27	2027	2053
i2_LQ_CCSEED_c23260/f1p1/2709	1	p2	(CT)10	20	51	70
i2_LQ_CCSEED_c24504/f1p1/2853	1	c	(CT)6ccgtacacccacta(CT)8	42	72	113
i2_LQ_CCSEED_c24504/f1p1/2853	2	c	(TC)13tgatctgggtgatccacaat(TC)6	58	336	393
i2_LQ_CCSEED_c24504/f1p1/2853	3	p1	(A)10	10	1351	1360
i2_LQ_CCSEED_c24504/f1p1/2853	4	p2	(TC)11	22	1831	1852
i2_LQ_CCSEED_c24504/f1p1/2853	5	p1	(T)11	11	2213	2223
i2_LQ_CCSEED_c24504/f1p1/2853	6	p1	(A)10	10	2373	2382
i2_LQ_CCSEED_c15519/f1p1/2030	1	c	(CT)10(AT)11gcatacatgtatatgtatctatctagatgtagaacatgaactttgatctctt(TC)14	122	30	151
i2_LQ_CCSEED_c21868/f1p1/2753	1	p1	(A)53	53	2687	2739
i2_LQ_CCSEED_c21874/f1p25/2389	1	p1	(A)10	10	83	92
i2_LQ_CCSEED_c24564/f1p0/2286	1	c	(TC)13taacacagacatacaaacatacatgtata(CAT)11ctatggttggtttgtgaatctctaacacctcaccgattctctcgctggtttcaacttccgcaatcacagcataacccttcgtcctatcccaac(CT)24	229	18	246
i2_LQ_CCSEED_c15561/f1p0/2090	1	c	(AT)8tttgataactgggtatccgggccagcttaggtgcatagattgaactgtggtgcgtttttaatgaacttatc(A)17	104	1153	1256
i2_LQ_CCSEED_c21882/f1p0/2222	1	p2	(CT)14	28	40	67
i2_LQ_CCSEED_c18986/f1p0/2718	1	p5	(TTTTC)5	25	653	677
i2_LQ_CCSEED_c19003/f1p2/2127	1	p2	(CT)13	26	9	34
i2_LQ_CCSEED_c24601/f1p2/2568	1	c	(AG)6cgaggg(A)16	34	2362	2395
i2_LQ_CCSEED_c20608/f1p1/2131	1	p1	(T)10	10	1488	1497
i2_LQ_CCSEED_c15630/f1p1/2046	1	p2	(TC)11	22	35	56
i2_LQ_CCSEED_c15657/f1p0/2037	1	p2	(TC)6	12	12	23
i2_LQ_CCSEED_c21967/f1p2/2242	1	p2	(CT)11	22	10	31
i2_LQ_CCSEED_c23475/f1p5/2799	1	p1	(T)11	11	73	83
i2_LQ_CCSEED_c23489/f1p1/2294	1	p2	(TC)8	16	122	137
i2_LQ_CCSEED_c23489/f1p1/2294	2	p2	(TC)11	22	442	463
i2_LQ_CCSEED_c23489/f1p1/2294	3	c	(CT)20(CA)19	78	617	694
i2_LQ_CCSEED_c19108/f1p20/2499	1	p1	(A)13	13	99	111
i2_LQ_CCSEED_c19108/f1p20/2499	2	p1	(A)10	10	553	562
i2_LQ_CCSEED_c19108/f1p20/2499	3	p1	(A)15	15	922	936
i2_LQ_CCSEED_c19108/f1p20/2499	4	p1	(T)10	10	2323	2332
i2_LQ_CCSEED_c24721/f1p1/2482	1	p2	(TC)11	22	2	23
i2_LQ_CCSEED_c24721/f1p1/2482	2	p4	(ATTT)5	20	179	198
i2_LQ_CCSEED_c22048/f1p22/2498	1	p2	(TC)9	18	2456	2473
i2_LQ_CCSEED_c19118/f1p5/2920	1	p3	(CTC)5	15	110	124
i2_LQ_CCSEED_c19118/f1p5/2920	2	p1	(A)13	13	2907	2919
i2_LQ_CCSEED_c22053/f1p0/2668	1	c	(CT)11(TC)7	36	38	73
i2_LQ_CCSEED_c22053/f1p0/2668	2	p1	(T)22	22	1619	1640
i2_LQ_CCSEED_c22053/f1p0/2668	3	p1	(T)11	11	2117	2127
i2_LQ_CCSEED_c22053/f1p0/2668	4	p1	(T)14	14	2594	2607
i2_LQ_CCSEED_c17404/f3p2/2559	1	c	(A)21g(A)24gaaagaaaagaaaagaagaaaataa(AG)8	87	4	90
i2_LQ_CCSEED_c17404/f3p2/2559	2	p3	(AAC)5	15	1438	1452
i2_LQ_CCSEED_c20787/f1p3/2608	1	p2	(AG)10	20	1	20
i2_LQ_CCSEED_c20787/f1p3/2608	2	p3	(AAC)5	15	1340	1354
i2_LQ_CCSEED_c20787/f1p3/2608	3	p2	(TA)6	12	2150	2161
i2_LQ_CCSEED_c20787/f1p3/2608	4	p2	(AT)6	12	2334	2345
i2_LQ_CCSEED_c20788/f1p0/2251	1	c	(C)13tcta(TC)10	37	13	49
i2_LQ_CCSEED_c20788/f1p0/2251	2	p2	(TC)7	14	169	182
i2_LQ_CCSEED_c20788/f1p0/2251	3	p1	(T)15	15	1967	1981
i2_LQ_CCSEED_c20805/f1p3/2731	1	c	(GA)8t(AG)7	31	103	133
i2_LQ_CCSEED_c20805/f1p3/2731	2	p3	(TGA)7	21	528	548
i2_LQ_CCSEED_c20805/f1p3/2731	3	p1	(A)54	54	2681	2734
i2_LQ_CCSEED_c24754/f1p0/2970	1	p2	(TC)14	28	132	159
i2_LQ_CCSEED_c24754/f1p0/2970	2	p1	(A)10	10	2994	3003
i2_LQ_CCSEED_c17663/f2p0/2734	1	p2	(CT)6	12	33	44
i2_LQ_CCSEED_c17663/f2p0/2734	2	p1	(A)13	13	2470	2482
i2_LQ_CCSEED_c24760/f1p1/2189	1	p6	(CGGGTG)8	48	136	183
i2_LQ_CCSEED_c17884/f2p1/2905	1	p3	(TTA)5	15	2867	2881
i2_LQ_CCSEED_c22090/f1p3/2878	1	c	(TTA)9tcacatgggcttgttcccactctttctaaaataaaat(A)19	83	2726	2808
i2_LQ_CCSEED_c22098/f1p12/2236	1	p1	(T)16	16	1	16
i2_LQ_CCSEED_c19228/f1p1/2193	1	p3	(CCA)6	18	115	132
i2_LQ_CCSEED_c23602/f1p3/2946	1	p2	(GA)9	18	11	28
i2_LQ_CCSEED_c23602/f1p3/2946	2	p2	(TC)6	12	357	368
i2_LQ_CCSEED_c23602/f1p3/2946	3	p1	(T)21	21	2741	2761
i2_LQ_CCSEED_c24837/f1p2/2920	1	c	(CT)10(AT)9	38	2736	2773
i2_LQ_CCSEED_c22143/f1p1/2488	1	p2	(CT)8	16	69	84
i2_LQ_CCSEED_c23620/f1p0/2127	1	p2	(CT)14	28	25	52
i2_LQ_CCSEED_c18134/f1p1/2409	1	p2	(CT)8	16	13	28
i2_LQ_CCSEED_c18134/f1p1/2409	2	p3	(CAC)6	18	1779	1796
i2_LQ_CCSEED_c19300/f1p2/2261	1	p1	(A)20	20	1607	1626
i2_LQ_CCSEED_c18143/f1p1/2395	1	p1	(T)12	12	175	186
i2_LQ_CCSEED_c23642/f1p1/2211	1	p1	(T)29	29	1	29
i2_LQ_CCSEED_c23642/f1p1/2211	2	p2	(TA)10	20	1114	1133
i2_LQ_CCSEED_c24890/f1p1/2855	1	p2	(AC)6	12	85	96
i2_LQ_CCSEED_c23656/f1p1/2139	1	p2	(CT)7	14	2019	2032
i2_LQ_CCSEED_c19361/f1p4/2516	1	c	(T)12gcaggccggtaattcatgtccacaccctc(CT)6tatcttttgatttcaattctcatcatcctctcttccataatttctatctcttattcacatatacatatacatatac(AT)10	149	41	189
i2_LQ_CCSEED_c19361/f1p4/2516	2	p3	(CCA)5	15	629	643
i2_LQ_CCSEED_c19361/f1p4/2516	3	p3	(GCG)5	15	781	795
i2_LQ_CCSEED_c19361/f1p4/2516	4	p2	(TC)17	34	1434	1467
i2_LQ_CCSEED_c19361/f1p4/2516	5	p2	(TC)15	30	1620	1649
i2_LQ_CCSEED_c19361/f1p4/2516	6	p1	(A)10	10	2511	2520
i2_LQ_CCSEED_c23691/f1p1/2978	1	p2	(CT)12	24	15	38
i2_LQ_CCSEED_c18205/f1p2/2945	1	p2	(TC)16	32	50	81
i2_LQ_CCSEED_c18205/f1p2/2945	2	p1	(T)17	17	2822	2838
i2_LQ_CCSEED_c20992/f1p2/2504	1	p2	(AG)8	16	520	535
i2_LQ_CCSEED_c20992/f1p2/2504	2	p2	(TA)8	16	637	652
i2_LQ_CCSEED_c22232/f1p4/2391	1	c	(T)13aaatttatagacactgttcacatcttactaccgtcggacttccgtttaacggtcgccggagactcaccggaatgtctagaatattgccgg(A)12taaaaaaatatgttatgaaactgtaaaattttacagttctaaagaatgttataaaactgcaaaattttacagttttaaaccatgattcattccagtacc(A)10	224	2058	2281
i2_LQ_CCSEED_c24948/f1p11/2602	1	p5	(CGACA)6	30	1875	1904
i2_LQ_CCSEED_c24948/f1p11/2602	2	c	(TCT)10ctcttctctctctctgtctctcttc(CT)6	67	2231	2297
i2_LQ_CCSEED_c24948/f1p11/2602	3	p1	(T)12	12	2485	2496
i2_LQ_CCSEED_c22247/f1p2/2624	1	p2	(GA)6	12	38	49
i2_LQ_CCSEED_c22247/f1p2/2624	2	c	(CT)7cactcagtgtgtatgtatgtgttatcagactgattgaggttcaatctga(T)11	74	424	497
i2_LQ_CCSEED_c22247/f1p2/2624	3	p2	(GA)7	14	639	652
i2_LQ_CCSEED_c24968/f1p1/2310	1	c	(A)10gatgagtgatggagaccccctccaatcaccgccccacacacatgtggcaggtggtgattggaggacaagggaaac(A)11	96	449	544
i2_LQ_CCSEED_c24968/f1p1/2310	2	p2	(GA)6	12	1979	1990
i2_LQ_CCSEED_c23724/f1p0/2679	1	p2	(TA)6	12	60	71
i2_LQ_CCSEED_c23724/f1p0/2679	2	p1	(A)10	10	290	299
i2_LQ_CCSEED_c23724/f1p0/2679	3	p3	(CGG)6	18	600	617
i2_LQ_CCSEED_c23724/f1p0/2679	4	p1	(A)10	10	2608	2617
i2_LQ_CCSEED_c19482/f1p0/2872	1	p2	(TC)11	22	27	48
i2_LQ_CCSEED_c21021/f1p4/2941	1	p1	(T)16	16	1146	1161
i2_LQ_CCSEED_c19491/f1p3/2996	1	p2	(TC)15	30	137	166
i2_LQ_CCSEED_c19491/f1p3/2996	2	p1	(T)11	11	2867	2877
i2_LQ_CCSEED_c19504/f1p2/2799	1	p2	(CT)9	18	13	30
i2_LQ_CCSEED_c21055/f1p0/2707	1	p2	(TC)6	12	94	105
i2_LQ_CCSEED_c21055/f1p0/2707	2	p1	(T)14	14	2090	2103
i2_LQ_CCSEED_c21055/f1p0/2707	3	p1	(T)10	10	2621	2630
i2_LQ_CCSEED_c25007/f1p1/2644	1	p2	(TC)8	16	4	19
i2_LQ_CCSEED_c25007/f1p1/2644	2	p1	(T)10	10	2457	2466
i2_LQ_CCSEED_c18277/f1p0/2544	1	p1	(A)85	85	2459	2543
i2_LQ_CCSEED_c25021/f1p4/2540	1	p1	(T)12	12	182	193
i2_LQ_CCSEED_c25021/f1p4/2540	2	p2	(TC)7	14	1140	1153
i2_LQ_CCSEED_c25026/f1p1/2149	1	p2	(TC)15	30	48	77
i2_LQ_CCSEED_c22337/f1p23/2793	1	p1	(T)27	27	1	27
i2_LQ_CCSEED_c22337/f1p23/2793	2	p2	(AG)6	12	221	232
i2_LQ_CCSEED_c22337/f1p23/2793	3	p2	(CT)6	12	2098	2109
i2_LQ_CCSEED_c22337/f1p23/2793	4	c*	(A)11(AT)7*	24	2700	2723
i2_LQ_CCSEED_c22380/f1p0/2617	1	p2	(GA)7	14	7	20
i2_LQ_CCSEED_c22380/f1p0/2617	2	p1	(T)12	12	1393	1404
i2_LQ_CCSEED_c25855/f1p0/2466	1	p2	(GA)11	22	1	22
i2_LQ_CCSEED_c25098/f1p4/2148	1	p2	(TC)9	18	7	24
i2_LQ_CCSEED_c25098/f1p4/2148	2	p1	(T)12	12	1651	1662
i2_LQ_CCSEED_c21147/f1p1/2599	1	p2	(GT)6	12	2134	2145
i2_LQ_CCSEED_c21147/f1p1/2599	2	p2	(AG)20	40	2288	2327
i2_LQ_CCSEED_c25102/f1p4/2194	1	p2	(AG)7	14	13	26
i2_LQ_CCSEED_c25102/f1p4/2194	2	p3	(TCC)5	15	213	227
i2_LQ_CCSEED_c22400/f1p0/2942	1	p2	(TC)7	14	95	108
i2_LQ_CCSEED_c22400/f1p0/2942	2	c	(A)42t(A)12cc(A)16cacaaaaaaaac(A)11caag(A)12	112	2882	2993
i2_LQ_CCSEED_c23806/f1p0/2322	1	p3	(CCT)5	15	364	378
i2_LQ_CCSEED_c23806/f1p0/2322	2	p3	(AGG)9	27	749	775
i2_LQ_CCSEED_c22408/f1p74/2707	1	p2	(TC)17	34	1352	1385
i2_LQ_CCSEED_c19634/f1p3/2163	1	c	(TC)10tacttcgttgtctccgtcttttctctctgcccccaaaaccctctctttttgataacacctaactagggtt(TC)6	102	111	212
i2_LQ_CCSEED_c22431/f1p2/2832	1	p2	(GA)6	12	112	123
i2_LQ_CCSEED_c19659/f1p2/2226	1	p2	(GA)6	12	9	20
i2_LQ_CCSEED_c19659/f1p2/2226	2	p3	(CCG)5	15	122	136
i2_LQ_CCSEED_c25154/f1p7/2815	1	p1	(T)26	26	1	26
i2_LQ_CCSEED_c21189/f1p1/2158	1	p2	(CT)8	16	85	100
i2_LQ_CCSEED_c21189/f1p1/2158	2	p3	(AAC)7	21	417	437
i2_LQ_CCSEED_c21189/f1p1/2158	3	p1	(T)12	12	2093	2104
i2_LQ_CCSEED_c19668/f1p0/2489	1	p2	(TC)8	16	104	119
i2_LQ_CCSEED_c19668/f1p0/2489	2	p2	(TA)10	20	1922	1941
i2_LQ_CCSEED_c23853/f1p4/2564	1	p1	(T)10	10	99	108
i2_LQ_CCSEED_c23853/f1p4/2564	2	c	(A)11gaaaaaaaaatg(A)14	37	2338	2374
i2_LQ_CCSEED_c23861/f1p1/2969	1	c	(GA)9gc(GA)8	36	175	210
i2_LQ_CCSEED_c23861/f1p1/2969	2	p1	(A)12	12	611	622
i2_LQ_CCSEED_c23861/f1p1/2969	3	c	(T)27atattagcaatggtatagtgatatggatcagcttttaatgccacctagttgatgtgtctgttctgttgtaagctgttgaacatag(T)15	127	1165	1291
i2_LQ_CCSEED_c21218/f1p0/2161	1	p2	(AG)8	16	35	50
i2_LQ_CCSEED_c25955/f1p4/2125	1	p1	(T)13	13	2039	2051
i2_LQ_CCSEED_c25200/f1p1/2103	1	p2	(TC)6	12	15	26
i2_LQ_CCSEED_c25200/f1p1/2103	2	p1	(T)17	17	1826	1842
i2_LQ_CCSEED_c25206/f1p4/2552	1	p2	(GA)16	32	10	41
i2_LQ_CCSEED_c25206/f1p4/2552	2	p3	(GAA)7	21	1947	1967
i2_LQ_CCSEED_c23912/f1p1/2361	1	c	(AG)13atcaaagaaattggaaatggaaaaaaagtggtgaaaattgaaactgtttcaattagttttgctctgtttcatggaattgttatcaagttcagagttttgt(AG)7	140	440	579
i2_LQ_CCSEED_c21245/f1p0/2270	1	p2	(TC)8	16	68	83
i2_LQ_CCSEED_c21245/f1p0/2270	2	p1	(T)15	15	1871	1885
i2_LQ_CCSEED_c23921/f1p1/2939	1	p2	(TA)12	24	2903	2926
i2_LQ_CCSEED_c21258/f1p0/2562	1	p2	(TC)9	18	64	81
i2_LQ_CCSEED_c21258/f1p0/2562	2	c	(T)10cttttcttttttttcttctttctttc(T)15	51	1967	2017
i2_LQ_CCSEED_c23953/f1p2/2810	1	p1	(T)22	22	1	22
i2_LQ_CCSEED_c23955/f1p0/2616	1	c	(AGG)5agaggagagagagtgggggatggggttgatgatgatcaaactcaatcatcaatggacaaagg(A)17	94	83	176
i2_LQ_CCSEED_c23955/f1p0/2616	2	p3	(TTC)8	24	376	399
i2_LQ_CCSEED_c23955/f1p0/2616	3	p1	(A)19	19	2215	2233
i2_LQ_CCSEED_c23957/f1p3/2639	1	c	(CT)12cctatctgtttctctctcttatttaataataaacacc(A)10	71	1	71
i2_LQ_CCSEED_c21294/f1p3/2665	1	p2	(TC)6	12	437	448
i2_LQ_CCSEED_c26025/f1p0/2491	1	p2	(GA)10	20	319	338
i2_LQ_CCSEED_c21302/f1p3/2233	1	p2	(AG)9	18	7	24
i2_LQ_CCSEED_c21302/f1p3/2233	2	c	(A)12gtgttt(AG)16actccattcaagtcattgtagaaaaagagaaataggtggagagtgtt(AG)7	111	267	377
i2_LQ_CCSEED_c21320/f1p0/2760	1	p4	(TCAA)5	20	187	206
i2_LQ_CCSEED_c21320/f1p0/2760	2	c	(ACC)5acagatgaccattctgttgtatatgtccctgtagcagagctaagggagaaaagatgatg(CT)12	98	2507	2604
i2_LQ_CCSEED_c24044/f1p3/2595	1	p1	(T)17	17	1	17
i2_LQ_CCSEED_c24044/f1p3/2595	2	c	(TC)11tgtgtactcg(CT)7aacaccacctagctagttagagagctgagtcctagagacccccacttcaaacccacccatctctctc(TA)6	125	1428	1552
i2_LQ_CCSEED_c24044/f1p3/2595	3	p3	(CCA)5	15	2316	2330
i2_LQ_CCSEED_c19831/f1p0/2140	1	p1	(A)10	10	15	24
i2_LQ_CCSEED_c19831/f1p0/2140	2	c	(TC)14ttct(CA)13	58	133	190
i2_LQ_CCSEED_c19831/f1p0/2140	3	p3	(TCT)5	15	311	325
i2_LQ_CCSEED_c21336/f1p3/2811	1	p2	(TC)14	28	120	147
i2_LQ_CCSEED_c21338/f1p5/2393	1	p2	(TG)6	12	2273	2284
i2_LQ_CCSEED_c19834/f1p2/2871	1	p2	(TC)11	22	465	486
i2_LQ_CCSEED_c22601/f1p3/2443	1	p2	(AG)12	24	180	203
i2_LQ_CCSEED_c26079/f1p2/2584	1	c*	(CT)9(TC)8(AC)12atacacacacacttacttttagagagagaaagaggagcgagagagaaccagaccagacacagactgatac(GGAGAG)5(GA)8*	169	21	189
i2_LQ_CCSEED_c24054/f1p0/2389	1	p2	(AG)11	22	1	22
i2_LQ_CCSEED_c21349/f1p0/2216	1	p1	(A)15	15	3	17
i2_LQ_CCSEED_c26098/f1p2/2744	1	c	(A)29g(A)83	113	2690	2802
i2_LQ_CCSEED_c19873/f1p3/2707	1	c	(CTC)5aaatacctctcatctcctccgcctccagccccccctcc(CT)6	65	218	282
i2_LQ_CCSEED_c26106/f1p0/2345	1	c*	(T)11(TC)14*tagaaaaatcagaggaattccccc(CT)16	94	32	125
i2_LQ_CCSEED_c22627/f1p5/2825	1	p1	(T)10	10	595	604
i2_LQ_CCSEED_c22627/f1p5/2825	2	p3	(TTA)9	27	1899	1925
i2_LQ_CCSEED_c24099/f1p1/2865	1	c	(TC)6ta(TC)8tgtcctcggcgcctcaatccgacgataagatttccggcgaaaagtttccttccctggtgatgggccaagttactcaataacttg(TTC)5	129	65	193
i2_LQ_CCSEED_c24099/f1p1/2865	2	p1	(T)15	15	948	962
i2_LQ_CCSEED_c24099/f1p1/2865	3	p1	(A)11	11	1618	1628
i2_LQ_CCSEED_c22636/f1p0/2460	1	p1	(T)13	13	1065	1077
i2_LQ_CCSEED_c22636/f1p0/2460	2	c	(A)10tgtatttagaaatgatttatttgtaaatacaaattctatacatcaaaatttcactaaaatagtaagttattttaatgggtc(T)11	102	1246	1347
i2_LQ_CCSEED_c22636/f1p0/2460	3	p2	(TC)10	20	1645	1664
i2_LQ_CCSEED_c22636/f1p0/2460	4	p4	(ATAG)7	28	2214	2241
i2_LQ_CCSEED_c25362/f1p1/2118	1	p2	(AT)9	18	1431	1448
[truncated: 2,528 more rows]

## Sheet: Table S5
Table S5. Information on 155 polymorphic EST-SSR markers.
Primer	Accession No.	Repeat motif	Primer sequence(5'-3')		Tm (℃)
CC_eSSR111	OK044149	(TC)12	F:	CGAAGCATTGTCCTCTCAGC	58.995
			R:	AACTCCCCATCCAAACACCA	59.143
CC_eSSR115	OK044150	(CT)9	F:	ACGCGAATTGTTTCACCTCAG	59.469
			R:	CATGTTGCCATGGATGCGAG	59.97
CC_eSSR116	OK044151	(TC)12	F:	GTTCCTCTCTTGGAGCTCGC	60.459
			R:	CCCTTGTCTCGCTCTCGATC	59.97
CC_eSSR120	OK044152	(TC)9	F:	CGACGAAGAAGACGGAGGAG	59.903
			R:	ATTTAGCACGGGCCCTAACC	60.107
CC_eSSR122	OK044153	(GA)14	F:	CAGCTACGAACGTGTCCGAT	60.179
			R:	ATGACGAGTGGGATGAAGCC	59.821
CC_eSSR123	OK044154	(AC)20	F:	CGCCCCACACTTCACTTTCT	60.535
			R:	GCGCTTTGATGAGGGGAGAT	60.179
CC_eSSR124	OK044155	(CA)9	F:	caggcgatgtgctgtgattg	59.902
			R:	GGCTACCGTGTTGTGCATTC	59.832
CC_eSSR125	OK044156	(AG)12	F:	TGTCTCTTGCTCATTCCCCA	58.639
			R:	ACACCCACCTCCTGACATCT	60.179
CC_eSSR126	OK044157	(GA)13	F:	CTATCTTCTTCGCGGCGGAT	60.039
			R:	TGGACCATCTTCCTTGACGC	60.036
CC_eSSR127	OK044158	(TG)12	F:	TGTCTTGCTATGCTGGAGAGC	60.135
			R:	AGCCCAATCCCTCCATTGAAG	60.063
CC_eSSR128	OK044159	(CT)10	F:	GCCCAGTACAACTGCCAGAT	60.035
			R:	GGGCGATGCTTTTGTTGTGT	59.968
CC_eSSR129	OK044160	(AT)9	F:	TCACAGACTTGTTATGGCAGT	57.23
			R:	TGGTTAGAGAGCTCCATTTAGC	57.592
CC_eSSR130	OK044161	(GA)17	F:	TCATGCGCTTCATTCTGGGT	60.035
			R:	ATGGTGGGCAATTGTCTGGT	59.885
CC_eSSR132	OK044162	(TC)20	F:	AGGACAACTGACCTGGATAGTG	59.165
			R:	GCAGCCAGACAATTAGAGACC	58.716
CC_eSSR139	OK044163	(TC)12	F:	TGGTTGAAGCCCTTTTGTGT	58.141
			R:	AAGAGCCACCTTCCCATCAC	59.67
CC_eSSR140	OK044164	(CT)10	F:	AAGGAGAACACAGATCGATTGA	57.192
			R:	TGCGAGTTCGTGCTGAAATG	59.487
CC_eSSR142	OK044165	(TC)10	F:	TTCAAGAGCGATTTGGTGCG	59.483
			R:	ACAACAGCCTCCCCAGAAAT	59.22
CC_eSSR143	OK044166	(TC)14	F:	CCATCTTCCTGATCTCGGCG	60.319
			R:	CTGAGTCTCCAGGTCCTCCA	59.96
CC_eSSR144	OK044167	(AG)12	F:	TACAATTGGGCGTCGTTGAC	58.85
			R:	ATACTTCCACCCACACTGCG	60.036
CC_eSSR145	OK044168	(TG)18	F:	TGTGGGGTGGTGGTTAATGG	59.887
			R:	AGACCAGACCCAAAAAGGCC	60.179
CC_eSSR147	OK044169	(TC)13	F:	CTGAGGACGATCACCAGCTC	59.898
			R:	GTGGGATCAGACACAACGGT	59.965
CC_eSSR148	OK044170	(TC)9	F:	ccagcgacagaCTGTCTCTC	59.83
			R:	CACCACGCACCATCTCTCTT	60.037
CC_eSSR150	OK044171		F:	TGACGGTTCGAAAGGGAAGG	59.966
			R:	ACACCCAAACAAACCCAACAC	59.723
CC_eSSR152	MW436436	(TC)14	F:	TCCCCAAACAGTTGAAGAAGCT	60.092
			R:	TCCTTCGAGAACCTTGGTGC	59.965
CC_eSSR154	OK044172	(CT)15	F:	TTACGGTCGCCACTTCAGAG	59.757
			R:	GTAAAGCAAACAGGGCTGACC	59.73
CC_eSSR155	OK044173	(TC)16	F:	GTCAGCCATCTTGTGCAGAC	59.199
			R:	ATGGGGACTAAACTGGGTGT	58.245
CC_eSSR156	OK044174	(CT)13	F:	CCTTCACAGATGTGCCCTGT	59.963
			R:	TAGTCGAGCTGCACGTAAGC	60.179
CC_eSSR158	OK044175	(TC)14	F:	TTGGAGGAAGGACCAAAGCC	59.888
			R:	TCTCCTCCTTGTACTGCTGC	59.102
CC_eSSR162	OK044176	(TAT)14	F:	GGCCCAGTTGAAAGgttggt	60.759
			R:	tcggttatagtgccacatgg	57.387
CC_eSSR164	OK044177	(GAT)8	F:	ACATGTGTTCCGGCGATCTT	60.036
			R:	GAGTACAAGTAGAGGCCGCC	59.897
CC_eSSR165	MW436437	(AGA)6	F:	GGGTCTCACGCTACTCACTC	59.547
			R:	CACACCACATCCTCTGGTCC	60.036
CC_eSSR167	OK044178	(GGT)6	F:	CTGATGGTGGAGCTGTGGTT	59.963
			R:	AGAGGTGGCAAACTCAACCT	59.153
CC_eSSR168	OK044179	(CAC)6	F:	CCGTCATCACCCTCACATCC	60.179
			R:	TGATCTCAGCGCCGATGATC	60.039
CC_eSSR169	OK044180	(TCC)6	F:	CATCGGTCCTTGACAGGCTT	60.036
			R:	TGAGGAGAGCAGCTCTGGAT	60.032
CC_eSSR171	OK044181	(TAC)7	F:	AATCAAGAACATCGTGCGCG	59.905
			R:	TCGATGCTCTTCGAGACCCT	60.394
CC_eSSR172	OK044182	(GTG)6	F:	AGAAGACGTGGGAGCAAGTG	59.966
			R:	GCCCAAAGAAAGACCAAAGACC	59.964
CC_eSSR174	OK044183	(TGG)6	F:	GAGAAATTGCCGCTGGTGTG	60.11
			R:	CCTCCGCCCACCTTATTACC	59.892
CC_eSSR178	OK044184	(TCT)6	F:	TCTACCCCTCACGTCCCAAT	59.958
			R:	AACACACCCCCACCAATTGT	60.032
CC_eSSR179	OK044185	(TCA)9	F:	GAGGAGACgctgtctGTCTG	59.83
			R:	CACGGCAGTTGTTGATCTGG	59.481
CC_eSSR180	MW436438	(TTG)7	F:	TTGCGACACCAATGAAGCTT	58.682
			R:	GCAACAATTACAGCCACACGT	60.002
CC_eSSR187	OK044186	(TCA)7	F:	CCTCGCTACGTCAGACGATC	60.042
			R:	GCAGGAGGAGGAGTTTGGTT	59.598
CC_eSSR192	OK044187	(TTC)11	F:	TGCATCGGATCTCGCGATTT	60.249
			R:	GCGAGGAAGTCTCCCCTTTC	60.108
CC_eSSR198	OK044188	(TTC)6	F:	CACTATTCCACGCGTCCACT	60.109
			R:	AGATCGAAGAGGCCTCCCTT	60.032
CC_eSSR204	OK044189	(GGT)6	F:	AGGTTCCTTTGGAGCTGTGG	59.889
			R:	CGGAGTCGATGGAGTTCCTG	59.899
CC_eSSR206	OK044190	(GTC)11	F:	GCTGACTTGATGGTGTTCCCT	60.272
			R:	TGAAATTCAACTCGAGCAGACG	59.269
CC_eSSR207	OK044191	(CAC)6	F:	CACCACCACCAACAACAACC	59.825
			R:	TAAGACCGCTTCTTCGACGG	59.83
CC_eSSR210	OK044192	(ATT)8	F:	ACAGAGAAGTCACTGTTTGTGC	59.061
			R:	AAGGCCATTGTCAGACCAGT	59.226
CC_eSSR218	OK044193	(ATCT)8	F:	CCCTAGTCTTGTCTCGTCGC	59.901
			R:	GGTCCAAATCGGCTCTCTGG	60.463
CC_eSSR219	OK044194	(TACA)5	F:	ACACGCACACACAGAGAGTT	59.824
			R:	TACATGAAGACCCTGAGCGG	59.176
CC_eSSR224	OK044195	(AAGA)6	F:	gGCAACCCTTATATGTGCCAG	59.044
			R:	GGAGGGGCCTAGAGAATGGA	60.105
CC_eSSR229	OK044196	(TAAA)5	F:	TGCTGTGCTGTGCATCGTAT	60.392
			R:	ACAACCCACAACCACCAAGT	59.96
CC_eSSR235	OK044197	(AAGA)7	F:	GGCAACCCTTATATGTGCCAG	59.044
			R:	TGGGAGGGGCCTAGAGAATG	60.401
CC_eSSR238	OK044198	(TATT)6	F:	TCACTTCAGCACTTCCCTGC	60.25
			R:	TGGGGTGCCAATTTCCCTAC	59.96
CC_eSSR239	OK044199	(TTTC)5	F:	TGACCCATCTACTTCATGGCAG	59.829
			R:	TCCAAACCAACCTCTCTTCAGA	58.954
CC_eSSR240	OK044200	(AAAT)6	F:	AGAGCCAACACCATCTGCTT	59.597
			R:	TCCCTGCTAATGGGCACTTG	60.034
CC_eSSR242	OK044201	(TGAT)5	F:	GGGTTGGGAGTTCCTCACTG	59.963
			R:	GAACTGACCTCTGCCCCATC	60.107
CC_eSSR243	OK044202	(GATA)6	F:	CCTAGCCCTCTCCTTCCTCT	59.439
			R:	TGGAGGAGGAAGAACCCATT	57.94
CC_eSSR245	OK044203	(AATA)5	F:	CCTCAAGGCTTCAGGTAAGAT	57.078
			R:	ACAATCCAGCCAGAGTTCACT	59.298
CC_eSSR247	OK044204	(GGCA)5	F:	AGGCCCACAATCCTATTGGC	60.106
			R:	TGCACATTTAGCTCACCCGT	59.964
CC_eSSR250	OK044205	(TTTG)6	F:	TTTCTCCCCCATAAGCACGG	59.745
			R:	AGCTTATAGGTCGTGCGACG	59.971
CC_eSSR251	OK044206	(AAAT)6	F:	TCGGTCTGAGGTGGATGACC	60.971
			R:	ACCCACCGACAACTTTCACC	60.465
CC_eSSR252	OK044207	(TTGT)7	F:	AACGGCATGACACCTCTTGT	59.891
			R:	TTTCAGCCATTGAAGACGGC	59.119
CC_eSSR254	OK044208	(TTAT)5	F:	GGTCATCCTCTGTTGGTTCTGT	59.961
			R:	TACCCTCCAACTGAGCCCTT	60.179
CC_eSSR255	OK044209	(CCCT)7	F:	GTCGCCTTCTCCCTTCAACA	59.965
			R:	TGTCATTGTCGGGTTCGGAT	59.389
CC_eSSR259	OK044210	(AATA)5	F:	TTGCGCAAATCGAAGACTGT	58.774
			R:	AGGAACCGCAAATCCAGAGT	59.307
CC_eSSR260	OK044211	(TAGA)5	F:	TTAGGAAGCCGAGCTGGTTG	60.036
			R:	GAGTCTGCACAGCCACTAGG	60.108
CC_eSSR264	OK044212	(TCTTT)5	F:	CTGCGCCTTTTTCCCTTTCC	60.038
			R:	AGCGAACGAAGAAAAGCTGG	59.132
CC_eSSR267	OK044213	(TTTTC)5	F:	ATCCTGATTGGCATGTGGCT	59.739
			R:	GATCTTGCACATCCAACGGC	59.901
CC_eSSR268	OK044214	(CTAAT)6	F:	GCTGAGAAGTGCAATCGGTC	59.276
			R:	CGCAAGCCCAAATCCAATCC	60.179
CC_eSSR269	OK044215	(TTTTG)5	F:	CAGTAGATCCCCCTGGACCT	59.734
			R:	ACACGAGCAATTCAGCCAGA	59.965
CC_eSSR270	OK044216	(AAACA)5	F:	GTCTTCCCACTGCTTCGTGA	59.966
			R:	TCCTCTGTGTGCAGTTGAGT	58.877
CC_eSSR273	OK044217	(CGAAT)5	F:	CTCTCTGCTTCCTGCTTCTCT	59.173
			R:	AGACCACGTGCTTATCATTCA	57.39
CC_eSSR274	OK044218	(GAAAA)5	F:	CCGACACCAGTTCAAATCGC	59.834
			R:	GGTGACATCACTGCGACAGA	60.038
CC_eSSR275	OK044219	(TTCTT)5	F:	CCTCGTTTCTATGCAGCTGGA	60.135
			R:	GGACAATACCCCAACCCCAC	60.324
CC_eSSR277	OK044220	(AGGCG)6	F:	GTTCGTGGATCCGAACCCTT	60.037
			R:	CGCCTCCTCTATGTTGCCTT	59.821
CC_eSSR280	OK044221	(GCCCT)5	F:	ACTTGTCACTGCCCTCTTGG	59.891
			R:	AGCACACGATGTTCCTTCCT	59.313
CC_eSSR281	OK044222	(TTTTC)7	F:	TGTGCTTGTGTCCAATAACCT	57.778
			R:	CATCGTGTAGACTCGCCTCC	59.97
CC_eSSR284	MW436439	(CGACA)5	F:	CTCCCAAGGACACCCAGAAC	59.963
			R:	GCGACCAGAGGAATCGAAGT	59.826
CC_eSSR285	OK044223	(AAACC)5	F:	AATGGGTTCCTTGTGGCATT	57.971
			R:	GTAGCCGACCCCAGTTGATG	60.462
CC_eSSR286	OK044224	(AGTTG)6	F:	GCCCTTGATTGAGCGGAATG	59.617
			R:	cccaccaactatagagcatgc	58.502
CC_eSSR287	OK044225	(GAATC)5	F:	CGCCCGCTAAGCATAAACAC	59.972
			R:	CTCCCGCTTCGTGCAACTAT	60.46
CC_eSSR291	OK044226	(ATTTT)5	F:	GCCAATGGCTGTCTTTTTCTT	57.608
			R:	AGGCGAACTATTGCTCTGTCC	60.135
CC_eSSR292	OK044227	(CAGAC)6	F:	TCGCCGATTCCTTCTTCGTT	59.754
			R:	GCGGTGGTGGTCGAGAATAG	60.528
CC_eSSR293	OK044228	(TTTTC)7	F:	TCTGCATGCGACAACTCTGT	59.966
			R:	AACCCCTCGAAAATACCCGG	59.746
CC_eSSR295	OK044229	(AAAAG)5	F:	ACACACCTTCCTGCTCTCTG	59.316
			R:	CTGAGTGAGAGCTTGGTCGG	60.109
CC_eSSR296	OK044230	(AACCA)5	F:	ACTCCCTAAAAGCTTGCGCA	60.251
			R:	CGCCCCCATTTGATAGGACT	59.526
CC_eSSR298	OK044231	(AAAAC)5	F:	TGCACGAACAGATTTATGCCG	59.603
			R:	CGttggagtcGGACCTAGAG	59.266
CC_eSSR299	OK044232	(AGAAA)5	F:	GACGAAAGCCCTCCCTTACC	60.108
			R:	TTCTTCTCGTGATGGTCCGC	60.109
CC_eSSR300	OK044233	(GCATG)8	F:	AAGAATAGCAGCCAAGGCCT	59.372
			R:	ACCCGAGAGACAAGGATTGC	59.749
CC_eSSR301	OK044234	(TTTGG)5	F:	GAGGGGCAATCTCGAGTGAG	59.896
			R:	TCCCTTTGGAGCACACTATG	57.213
CC_eSSR302	OK044235	(TTTTC)5	F:	AGGTTACAAAGAACCCGGCA	59.525
			R:	CGAACCGGAGAGAAGCCTTT	60.037
CC_eSSR303	OK044236	(TTTTA)5	F:	TTCTTCTTCGTTCGCACCCT	59.608
			R:	GTACGGACTTGGCGACTCTT	59.757
CC_eSSR304	OK044237	(GGTCT)6	F:	ACGGTGGAGAAGACGATTGT	59.033
			R:	TCGCCGATTCCTTCTTCGTT	59.754
CC_eSSR306	OK044238	(TTTTC)5	F:	TGAACAAAGGCAACCTCCCA	59.74
			R:	CTACAACCACCCCAGACCAC	59.964
CC_eSSR307	OK044239	(TAAAA)5	F:	TTTGTTGCCAGTGCTCAACC	59.541
			R:	TGGCAGGCTCATTTGGTCAT	59.96
CC_eSSR308	OK044240	(GTAAG)5	F:	TCGGTCTCCTTGTTAGTGCG	59.757
			R:	GGCAGAACAGGAGTGGAGTG	60.321
CC_eSSR309	OK044241	(TGTTT)6	F:	TTCCGATTGCTCCTCCCTCT	60.326
			R:	TTAAACCCTAGGGCCTCCGA	59.957
CC_eSSR312	OK044242	(AG)20	F:	AGCAAACGCAGTCTCTCTGT	59.609
			R:	CGACCTTGCCGAAGTAACCT	60.038
CC_eSSR314	OK044243	(CTC)7	F:	TCCTCCTCAACTCGACCACT	59.887
			R:	GAAGGGGTCGCAGTTGAAGA	59.965
CC_eSSR318	OK044244	(TTC)8	F:	CTACTTGGATCGGCGCATCT	59.967
			R:	AGAGGTGCGATTTGGGAGTG	60.036
CC_eSSR319	OK044245	(GGT)7	F:	ACCGATCAGCACTGGTGAAC	60.321
			R:	GGGTTTACGCCTAGACCCTG	59.823
CC_eSSR320	OK044246	(CT)9	F:	ATCTCCTTCCTCCTCGCAGT	60.033
			R:	TGGATGGGGTGGAGAGAGAG	60.032
CC_eSSR322	OK044247	(CAT)7	F:	TACGACACCGCCGTCTACTA	60.108
			R:	GGGTCTTGTTCAAGTCGGGT	59.892
CC_eSSR323	OK044248	(GCT)6	F:	GAGGAACGGAGGGAGGAGAT	60.106
			R:	AAAGCGGGGGCTAAACTCTG	60.323
CC_eSSR324	OK044249	(CAC)10	F:	TAAACCCACCAGGAGACCCA	60.104
			R:	GGATTCGCTGGAGACGAGAG	59.97
CC_eSSR327	MW436440	(CT)14	F:	ACCCTCCACATTCTCTCTGC	59.092
			R:	GGCACGGATCTGGTTAACGA	60.109
CC_eSSR332	OK044250	(CAT)11	F:	ACCAACTGGCCAGACTTTGA	59.449
			R:	TCAGCAACTCCCCTTCCAAC	59.89
CC_eSSR339	OK044251	(ACC)13	F:	AGCTACGGAGGCAATCATCG	59.967
			R:	AGGAAGCGTTGAACCCCATT	59.888
CC_eSSR343	OK044252	(CCA)9	F:	GGCAACCTCCACTGCTCTAG	60.108
			R:	CAAGTGCCAGTCCCTCTAGC	60.108
CC_eSSR345	OK044253	(TCA)13	F:	GCCCAAGTCCCAGATTCACA	59.962
			R:	GGAGACATCTCGCTCCACAG	59.898
CC_eSSR346	OK044254	(CTT)10	F:	TGCCTCTCCCAATCCCTACA	59.956
			R:	AGCAATTTTGTGTGCGCAAG	58.789
CC_eSSR349	OK044255	(TGG)9	F:	GCAAGTGATGAGCATGGCAC	60.179
			R:	GCCCAAAGAAAGACCAAAGACC	59.964
CC_eSSR358	OK044256	(TTTG)7	F:	GGGTGGGTAGACTTTGCCTC	60.035
			R:	ATATGGGTGGCACCTCCTTG	59.447
CC_eSSR359	OK044257	(CATA)8	F:	ACAGCTGGTTCGTGATTCCA	59.604
			R:	GGGTGGGGGTGGTAAAGAAG	59.961
CC_eSSR366	OK044258	(TTCT)7	F:	GCCTGATCAACCCGTGAAGA	60.036
			R:	TCCTCCCACCATTAAGAAAGCC	60.025
CC_eSSR369	MW436441	(AAGA)9	F:	GGCAACCCTTATATGTGCCAG	59.044
			R:	GGAGGGGCCTAGAGAATGGA	60.105
CC_eSSR370	OK044259	(TCTT)8	F:	GCTCCTGCCAATATGGGTGT	60.107
			R:	TCCTCCCACCATTAAGAAAGCC	60.025
CC_eSSR374	MW436442	(TTTG)7	F:	GACCCTCAATGTCTGGACGT	59.391
			R:	TGTCACTGTGTATGAGGAGACC	59.174
CC_eSSR385	OK044260	(ACCA)8	F:	GGTGGAGTGTCACAATGGCT	60.251
			R:	GATTCATGTAGCCGACCCCA	59.532
CC_eSSR386	OK044261	(CTTT)12	F:	GGATATTCCCCAGCTACCAAGG	59.96
			R:	AAGAGGTGGAAGGAGGGAAC	58.637
CC_eSSR389	OK044262	(TTTC)9	F:	TGGGAGGGGCCTAGAGAATG	60.401
			R:	GGCAACCCTTATATGTGCCAG	59.044
CC_eSSR391	OK044263	(TTTA)7	F:	AGTTGAAGATGGTGGAGAGCA	59.019
			R:	TGAGTGAAGCCGCTAGAAGG	59.467
CC_eSSR392	OK044264	(TGTT)7	F:	AGGGAGAAAAGGCTGAAGTCG	59.997
			R:	ACCGACATGTCACTCCCTCT	60.252
CC_eSSR393	MW436443	(ACCA)7	F:	ACGAGTTCGAAGCGTGAGAG	60.11
			R:	GCCAGTCCCTCAATTGCTCT	60.035
CC_eSSR396	OK044265	(TCTT)8	F:	GCTCCTGCCAATATGGGTGT	60.107
			R:	TCCTCCCACCATTAAGAAAGCC	60.025
CC_eSSR413	OK044266	(AG）11	F:	TAAAGCCCCAAATCATCAGC	60.038
			R:	TGTAATGCCTCATCTCGCAG	59.972
CC_eSSR428	MW436444	(AG）12	F:	TGTTATGGAGCGTGCTGAAG	60.011
			R:	CTGTGGTATCATGCATTGGC	59.955
CC_eSSR437	MW436445		F:	TCAGGATGAGATTTGAGGGG	60.003
			R:	CAGGCCAGAAGGAACAGAAG	59.982
CC_eSSR438	MW436446	(AG）10	F:	GTTTATGGCAACCTTTCGGA	59.938
			R:	CTGGTCAAGCTCACGAATGA	59.984
CC_eSSR442	MW436447	(TC）17	F:	GCACAAAGACGAAATGGGTT	59.978
			R:	TAAAAGCCGAAGCTGACGAT	59.982
CC_eSSR454	MW436448	(CT）13	F:	TTTCGAGCTCTGAGCCTCTC	59.973
			R:	TCCAAAACCCAACCAAAATC	59.64
CC_eSSR460	MW436449	(TC）8	F:	CAACAATTGAGTGGTGGTGC	60.008
			R:	CACAACATACGGAGGACACG	60.025
CC_eSSR462	MW436450	(AG）16	F:	CCCCCATTATCCCTTTCTGT	60.011
			R:	TGGAGTTGATGCTGCTTCTG	60.136
CC_eSSR468	OK044267	(CGG）8	F:	GCCGGAAAATTACCTGACAA	59.938
			R:	CTTCTCGCCTTGGTCTGAAC	59.989
CC_eSSR472	MW436451	(TC）9	F:	TGGTTCATTCGAGTCTGCTG	59.984
			R:	TTTGGTCCCCAAATGAATGT	60.029
CC_eSSR476	OK044268	(GA）10	F:	AAAGCCAACTTCAGCTCTGC	59.763
			R:	TTCCATTTGCATGGACGTTA	59.93
CC_eSSR477	MW436452	(AATT）3	F:	AGCTCCTTTGGACCTCCATT	60.074
			R:	CATTTTTGGCTGCTGTGCTA	60.014
CC_eSSR486	MW436453	(TC）6	F:	CTATCAGGGTGGTGTTGGCT	59.989
			R:	AAGGCGTTGCTGGAAGAGTA	60.015
CC_eSSR532	MW436454	(GAT）4	F:	CCAAGTCAACCGTAATGCCT	59.993
			R:	AAACTATGGCCATGCAGGAG	60.096
CC_eSSR537	MW436455	(TC）12	F:	TGATGTCGGTCACAACCACT	60.005
			R:	TCCCTCCTCGAATTTTCCTT	60.011
CC_eSSR543	OK044269	(GA）7	F:	TTGCTAGCGAAAGTGAGGGT	60.015
			R:	AACGGCTAGGGGATTGAGAT	59.925
CC_eSSR546	MW436456	(TC）18	F:	AAGAAAGCCCGTGGAAATCT	60.074
			R:	TGGAAGGGATCAATGAGAGG	60.003
CC_eSSR570	MW436457	(AT）7	F:	CGTCCGTATTTGCACCTTTT	59.996
			R:	TGTCTCGCAGTTGCGTTATC	60.019
CC_eSSR583	OK044270	(TC）5	F:	ATTTTCGGGATTTGGGTTTC	59.999
			R:	ATCCCTCAACGCAATTCAAC	59.939
CC_eSSR588	OK044271	(CT）7	F:	TCTTGGCTTGCCTGTTCTTT	59.993
			R:	GGGTTGAGAAACCCTCCTTC	59.912
CC_eSSR593	OK044272	(TA）9	F:	AGTTTTACATGGGCGTGGAC	59.859
			R:	AAATATTGGGGGAATCCTGC	59.984
CC_eSSR604	OK044273	(CTC）6	F:	ATCAAGCGAAAGCTCATCGT	59.985
			R:	GTCGTCGAATGAGGAATCGT	60.081
CC_eSSR610	OK044274	(TTA）14	F:	GAGCCACAGATTGCTGTGAA	59.992
			R:	TGTTGGCTCACAAAAGCAAG	60.027
CC_eSSR619	MW436458	(AAT）7	F:	CTCAGCCTGGTTCTAGCCAC	60.012
			R:	GAAGGCCATGTGACAGGTTT	59.973
CC_eSSR628	MW436459	(TC）10	F:	GATACGCAACTCCACCACCT	59.997
			R:	CACATGCCCAAATTAAACCC	60.053
CC_eSSR654	OK044275	(ACC）8	F:	TCCTCCTCTCATGTCCCAAC	60.048
			R:	GCCTGTTGAAGAAGCCACTC	59.997
CC_eSSR676	MW436460	(ACAAGA）6	F:	ACGGAAACAACTATGGCGAC	60
			R:	ACTGCTAGTGGGGTGGTTTG	60.028
CC_eSSR680	MW436461	(CAA）8	F:	TACGGATAGCAAGCAGCCTT	60.003
			R:	CTCTCACCACCCTCTTCAGC	59.986
CC_eSSR692	MW436462	(CCA）7	F:	ATGCAGAAGAGGGACGAAGA	59.95
			R:	GCTCAGATTTTGGTGGTGGT	59.973
CC_eSSR694	OK044276	(TC）14	F:	TACGAACAACAAACCCGTGA	60.004
			R:	GATTCTGGTAATGCGTCCGT	59.962

## Sheet: Table S6
TableS6. Characterization of 27 polymorphic EST-SSR markers for C. chekiangoleosa.
	WY(N=7)					DX(N=9)					LP(N=10)					XP(N=6)					WYS(N=7)					KH(N=5)
SSR loci	Na	Ho	He	PIC		Na	Ho	He	PIC		Na	Ho	He	PIC		Na	Ho	He	PIC		Na	Ho	He	PIC		Na	Ho	He	PIC
CC_eSSR152	2	0.142857	0.459184	0.353759		3	0.333333	0.475309	0.403502		3	0.4	0.645	0.571987		3	0.666667	0.611111	0.535494		3	0.285714	0.520408	0.463713		1	0	0	0
CC_eSSR165	3	0.571429	0.612245	0.529779		3	0.444444	0.623457	0.552564		4	0.6	0.65	0.584025		3	0.333333	0.5	0.449074		3	0.571429	0.642857	0.56742		2	0.4	0.32	0.2688
CC_eSSR180	3	1	0.612245	0.529779		3	0.333333	0.438272	0.395729		3	0.3	0.405	0.367988		2	0.166667	0.152778	0.141107		2	0.857143	0.489796	0.369846		2	0.4	0.32	0.2688
CC_eSSR284	3	0.571429	0.540816	0.452884		5	0.444444	0.716049	0.677336		5	0.8	0.735	0.689588		4	0.333333	0.583333	0.529514		3	0.285714	0.540816	0.452884		2	0.4	0.48	0.3648
CC_eSSR327	4	0.714286	0.72449	0.674042		4	0.888889	0.722222	0.669467		4	0.4	0.695	0.633188		4	0.5	0.736111	0.687404		4	0.714286	0.653061	0.599438		4	0.4	0.66	0.6102
CC_eSSR369	4	0.428571	0.663265	0.600323		4	0.222222	0.722222	0.671296		4	0.5	0.615	0.561488		3	0.166667	0.625	0.545428		2	0.142857	0.336735	0.28004		3	0.4	0.64	0.5632
CC_eSSR374	3	0.571429	0.571429	0.501458		3	0.222222	0.592593	0.526749		3	0.6	0.635	0.559388		2	0.666667	0.444444	0.345679		2	0	0.489796	0.369846		3	0.4	0.64	0.5632
CC_eSSR393	2	0.285714	0.244898	0.21491		3	0.111111	0.425926	0.370885		4	0.3	0.7	0.6454		2	0.333333	0.444444	0.345679		3	0.571429	0.612245	0.529779		4	0.8	0.72	0.672
CC_eSSR428	5	1	0.744898	0.703613		5	0.777778	0.703704	0.65192		5	0.7	0.745	0.700187		6	0.666667	0.75	0.712384		3	0.142857	0.357143	0.325437		5	0.6	0.74	0.7014
CC_eSSR437	3	1	0.612245	0.529779		3	0.777778	0.549383	0.447855		3	0.6	0.655	0.580488		4	0.833333	0.708333	0.65191		3	0.857143	0.642857	0.56742		3	0.8	0.56	0.4992
CC_eSSR438	2	0.285714	0.489796	0.369846		3	0.666667	0.537037	0.440844		2	0.9	0.495	0.372488		2	0.5	0.486111	0.367959		3	0.571429	0.438776	0.386245		2	0.4	0.32	0.2688
CC_eSSR442	4	1	0.704082	0.654883		4	0.777778	0.648148	0.591735		4	0.5	0.615	0.544388		3	0.833333	0.611111	0.535494		3	0.428571	0.357143	0.325437		2	0	0.48	0.3648
CC_eSSR454	3	0.428571	0.357143	0.325437		4	0.222222	0.598765	0.539152		2	0.3	0.255	0.222488		4	0.666667	0.708333	0.658854		4	0.285714	0.612245	0.540712		2	0.2	0.18	0.1638
CC_eSSR460	1	0	0	0		1	0	0	0		1	0	0	0		2	0	0.277778	0.239198		1	0	0	0		1	0	0	0
CC_eSSR462	4	0.285714	0.642857	0.584913		4	0.555556	0.746914	0.699646		4	0.3	0.57	0.491625		3	0.333333	0.486111	0.423515		4	0.714286	0.663265	0.600323		4	0.4	0.64	0.5812
CC_eSSR472	4	0.428571	0.642857	0.584913		3	0.111111	0.438272	0.395729		3	0.4	0.535	0.435887		1	0	0	0		4	0.714286	0.683673	0.626145		3	0.4	0.66	0.5862
CC_eSSR477	2	0.571429	0.489796	0.369846		2	0.222222	0.493827	0.371895		2	0.3	0.495	0.372488		3	0.666667	0.486111	0.423515		2	0.714286	0.459184	0.353759		2	0.8	0.48	0.3648
CC_eSSR486	6	1	0.755102	0.718555		5	0.666667	0.734568	0.689739		5	0.6	0.54	0.507525		1	0	0	0		1	0	0	0		5	0.6	0.78	0.7446
CC_eSSR532	2	0.285714	0.244898	0.21491		3	0.333333	0.537037	0.440844		3	0.3	0.605	0.526988		2	0.5	0.375	0.304688		3	0.571429	0.642857	0.56742		2	0.2	0.18	0.1638
CC_eSSR537	2	0.285714	0.244898	0.21491		1	0	0	0		2	0.2	0.18	0.1638		1	0	0	0		1	0	0	0		2	0.4	0.32	0.2688
CC_eSSR546	2	0	0.244898	0.21491		1	0	0	0		1	0	0	0		1	0	0	0		1	0	0	0		2	0.4	0.32	0.2688
CC_eSSR570	2	0.142857	0.132653	0.123855		2	0.444444	0.444444	0.345679		2	0.1	0.495	0.372488		1	0	0	0		1	0	0	0		2	0	0.48	0.3648
CC_eSSR619	2	0.428571	0.5	0.375		2	0.444444	0.493827	0.371895		2	0.6	0.48	0.3648		2	0.166667	0.152778	0.141107		2	0.428571	0.336735	0.28004		2	0.2	0.42	0.3318
CC_eSSR628	1	0	0	0		1	0	0	0		2	0.2	0.48	0.3648		1	0	0	0		2	0	0.244898	0.21491		1	0	0	0
CC_eSSR676	3	0.428571	0.5	0.427478		6	0.777778	0.728395	0.695359		4	0.6	0.635	0.572887		3	0.333333	0.541667	0.45978		3	0.857143	0.663265	0.589077		4	1	0.74	0.6918
CC_eSSR680	5	0.571429	0.765306	0.726104		6	0.666667	0.790123	0.760898		5	0.7	0.645	0.611287		3	0.666667	0.569444	0.476755		5	0.428571	0.673469	0.631924		5	0.8	0.6	0.57
CC_eSSR692	2	0.428571	0.336735	0.28004		2	0.222222	0.197531	0.178022		2	0.1	0.095	0.0904875		2	0	0.277778	0.239198		1	0	0	0		1	0	0	0
Mean	2.92593	0.47619	0.475435	0.417627		3.18519	0.395062	0.494742	0.440324		3.11111	0.418519	0.503704	0.441043		2.51852	0.345679	0.389918	0.341249		2.55556	0.375661	0.409675	0.357104		2.62963	0.385185	0.432593	0.379467
Note: N,sample size for each population; Na,number of alleles per locus; Ho,observed Heterozygosity; He,expected Heterozygosity; PIC,polymorphic information content.
